# Supplementary material for: 1-{6-Chloro-2-[(2-chloro-8-methyl-3-quinol­yl)meth­oxy]-4-phenyl­quinolin-3-yl}ethanone
Source: Acta Crystallogr Sect E Struct Rep Online. 2010 Jul 7;66(Pt 8):o1930. doi: 10.1107/S160053681002595X (PMC3007527; doi:10.1107/S160053681002595X)
Supplement: Supplementary file 2 [file e-66-o1930-Isup2.hkl]

# 
# h,k,l, Fc-squared, Fo-squared, sigma(Fo-squared) and status flag 
# 
data_I
_shelx_title ' CUP4 IN P-1' 
_shelx_refln_list_code          4 
_shelx_F_calc_maximum      185.99 
_exptl_crystal_F_000       504.00 
_reflns_d_resolution_high  0.8255 
 
loop_ 
 _symmetry_equiv_pos_as_xyz 
 'x, y, z' 
 '-x, -y, -z' 
 
_cell_length_a     9.7396 
_cell_length_b    10.5520 
_cell_length_c    13.0108 
_cell_angle_alpha  88.730 
_cell_angle_beta   68.127 
_cell_angle_gamma  71.105 
 
_shelx_F_squared_multiplier     1.000 
 
loop_ 
 _refln_index_h 
 _refln_index_k 
 _refln_index_l 
 _refln_F_squared_calc 
 _refln_F_squared_meas 
 _refln_F_squared_sigma 
 _refln_observed_status 
   2   0   0     1516.96     1506.85     10.35 o 
   3   0   0     2075.07     2061.55     16.01 o 
   4   0   0      115.06      145.35      5.17 o 
   5   0   0      561.39      612.58     10.28 o 
   6   0   0      179.06      170.62      7.50 o 
   7   0   0       75.50       82.90      6.14 o 
   8   0   0       40.23       44.95      5.46 o 
   9   0   0       68.54       69.37      6.79 o 
  10   0   0        4.41        6.30      7.34 o 
  -9   1   0        0.03        0.62      5.13 o 
  -8   1   0       70.87       63.43      6.33 o 
  -7   1   0       34.39       33.65      4.10 o 
  -6   1   0       98.97      100.68      4.78 o 
  -5   1   0      495.80      500.39     10.38 o 
  -4   1   0       61.47       57.69      3.77 o 
  -3   1   0      193.19      202.85      3.57 o 
  -2   1   0       39.92       37.92      1.73 o 
  -1   1   0     1491.41     1419.65     11.62 o 
   2   1   0      125.90      121.19      2.27 o 
   3   1   0      210.77      207.67      3.24 o 
   4   1   0       21.59       19.42      2.52 o 
   5   1   0       18.98       12.99      3.15 o 
   6   1   0       48.03       49.06      4.16 o 
   7   1   0      111.70      102.15      9.68 o 
   8   1   0      114.73      129.37     11.93 o 
   9   1   0        2.45        0.00      4.64 o 
  10   1   0       34.08       42.34      8.75 o 
  -9   2   0        1.88        4.11      5.57 o 
  -8   2   0       17.52       13.62      5.10 o 
  -7   2   0      787.81      823.79     12.72 o 
  -6   2   0       36.97       38.79      4.14 o 
  -5   2   0      310.72      306.20      7.03 o 
  -4   2   0      436.41      424.06      7.99 o 
  -3   2   0      300.14      293.77      5.88 o 
  -2   2   0      925.66      928.04      9.97 o 
  -1   2   0      125.87      126.63      2.29 o 
   0   2   0      417.55      387.25      2.75 o 
   1   2   0     1356.71     1371.69      7.82 o 
   2   2   0      869.08      866.84      8.76 o 
   3   2   0      179.13      202.58      3.09 o 
   4   2   0       23.93       30.47      2.29 o 
   5   2   0      390.77      354.25      8.56 o 
   6   2   0        6.33        6.85      3.40 o 
   7   2   0       18.62       17.44      4.01 o 
   8   2   0       81.95       76.04      8.22 o 
   9   2   0       22.98       18.42      4.54 o 
  10   2   0       11.65        5.84      8.18 o 
  -9   3   0        1.60        1.04      6.21 o 
  -8   3   0      104.09       99.95      7.77 o 
  -7   3   0       40.45       35.73      4.64 o 
  -6   3   0      534.84      546.71     14.01 o 
  -5   3   0       81.00       78.02      4.42 o 
  -4   3   0       10.06       12.39      2.86 o 
  -3   3   0      146.13      165.23      4.79 o 
  -2   3   0      730.75      749.84      6.92 o 
  -1   3   0      157.88      164.11      2.71 o 
   0   3   0     3274.62     3264.51     15.98 o 
   1   3   0     5369.14     5147.96     19.76 o 
   2   3   0      352.99      350.07      3.58 o 
   3   3   0     2653.22     2688.82     16.53 o 
   4   3   0       13.08       10.73      1.91 o 
   5   3   0      899.96      855.74      8.25 o 
   6   3   0      212.11      218.81      5.46 o 
   7   3   0        1.81        2.98      3.38 o 
   8   3   0      140.60      129.95      6.09 o 
   9   3   0       32.69       29.26     12.45 o 
  10   3   0        5.53        0.00      9.32 o 
  -8   4   0        9.10        2.38      5.87 o 
  -7   4   0        6.12        7.75      4.07 o 
  -6   4   0        7.14        8.31      3.98 o 
  -5   4   0       65.50       67.07      4.90 o 
  -4   4   0      147.05      147.62      5.91 o 
  -3   4   0      353.42      391.32      8.81 o 
  -2   4   0      192.08      184.62      4.99 o 
  -1   4   0       33.69       36.53      2.08 o 
   0   4   0      327.64      313.61      3.66 o 
   1   4   0      229.59      226.47      3.29 o 
   2   4   0     1422.93     1440.68     16.62 o 
   3   4   0       11.86       11.55      1.63 o 
   4   4   0       88.55      111.77      5.56 o 
   5   4   0       17.13       21.48      2.49 o 
   6   4   0       56.13       66.24      3.04 o 
   7   4   0        1.59        1.40      2.75 o 
   8   4   0        0.95        0.00      3.13 o 
   9   4   0      115.48      109.43     10.75 o 
  10   4   0        1.14        0.00      8.92 o 
  -8   5   0        3.58        6.90      6.61 o 
  -7   5   0        4.90        0.00      5.49 o 
  -6   5   0      157.95      160.29      6.71 o 
  -5   5   0        4.92        4.12      3.92 o 
  -4   5   0       37.70       39.80      4.25 o 
  -3   5   0        9.09        9.60      3.12 o 
  -2   5   0        1.41        4.32      2.78 o 
  -1   5   0      516.10      502.07      6.76 o 
   0   5   0      442.19      438.90      6.26 o 
   1   5   0       15.87       10.47      2.08 o 
   2   5   0      337.96      331.92      6.32 o 
   3   5   0       16.73       14.49      1.80 o 
   4   5   0       96.66      103.58      3.61 o 
   5   5   0       66.62       62.62      4.15 o 
   6   5   0       15.95       15.53      2.16 o 
   7   5   0       15.76       12.50      1.95 o 
   8   5   0      313.45      293.71     14.27 o 
   9   5   0       17.99       17.84      8.36 o 
  10   5   0       53.36       53.30     10.02 o 
  -7   6   0       18.81       16.50      6.06 o 
  -6   6   0       20.14       23.70      4.43 o 
  -5   6   0        0.28        0.98      3.76 o 
  -4   6   0       33.37       45.53      4.22 o 
  -3   6   0        9.00        8.30      3.45 o 
  -2   6   0       28.28       33.33      3.70 o 
  -1   6   0      600.14      607.06      9.33 o 
   0   6   0       22.78       24.90      2.34 o 
   1   6   0        2.16        3.43      2.30 o 
   2   6   0        0.51        3.08      2.87 o 
   3   6   0      399.82      443.00     12.99 o 
   4   6   0       98.95       95.21      2.87 o 
   5   6   0      327.54      328.02      6.23 o 
   6   6   0      427.54      431.16     10.60 o 
   7   6   0      177.41      171.45     11.20 o 
   8   6   0       43.14       46.90      8.36 o 
   9   6   0       10.07        7.68     10.82 o 
  10   6   0       35.37       48.85     11.46 o 
  -6   7   0        8.36        4.47      5.32 o 
  -5   7   0        2.98        2.73      4.10 o 
  -4   7   0        2.01        3.11      3.79 o 
  -3   7   0        0.09        0.00      3.46 o 
  -2   7   0       12.65       10.23      3.81 o 
  -1   7   0       14.65       12.95      3.03 o 
   0   7   0       16.16       15.94      2.53 o 
   1   7   0     1454.61     1471.43     12.73 o 
   2   7   0      195.24      228.70      7.52 o 
   3   7   0       35.86       33.35      4.74 o 
   4   7   0       26.91       31.57      4.72 o 
   5   7   0      206.30      196.80      5.26 o 
   6   7   0      264.63      250.95      5.83 o 
   7   7   0       76.78       86.55      9.91 o 
   8   7   0        2.21        2.59      7.79 o 
   9   7   0        1.23        3.43     10.91 o 
  10   7   0        3.57        6.96     11.53 o 
  -5   8   0        0.45        0.00      5.52 o 
  -4   8   0        1.91        0.00      5.35 o 
  -3   8   0        0.33        0.00      3.98 o 
  -2   8   0       16.73       19.48      3.55 o 
  -1   8   0       55.10       58.77      4.35 o 
   0   8   0       66.00       59.78      4.61 o 
   1   8   0        1.41        2.02      3.18 o 
   2   8   0       65.38       71.69      5.56 o 
   3   8   0      368.30      388.50     15.08 o 
   4   8   0        6.34       12.58      4.60 o 
   5   8   0      190.87      188.37      8.32 o 
   6   8   0      178.04      174.10     14.01 o 
   7   8   0        0.10        3.43      7.89 o 
   8   8   0       82.60       98.88     14.54 o 
   9   8   0       19.90       12.94      8.46 o 
  10   8   0       22.00       27.96     11.47 o 
  -4   9   0        6.90        5.72      6.18 o 
  -3   9   0        2.38        7.08      5.58 o 
  -2   9   0       12.60       17.25      4.20 o 
  -1   9   0      116.68      128.07      6.49 o 
   0   9   0        0.83        2.48      4.00 o 
   1   9   0       58.54       60.78      5.91 o 
   2   9   0       14.96       16.34      4.63 o 
   3   9   0        1.55        9.26      5.91 o 
   4   9   0      109.83      119.57      7.73 o 
   5   9   0       63.07       72.81     10.50 o 
   6   9   0      387.43      423.88     23.69 o 
   7   9   0      395.14      365.43     16.37 o 
   8   9   0        5.77       12.29      8.33 o 
   9   9   0       45.90       58.30     10.29 o 
  -3  10   0        0.15        1.74      6.82 o 
  -2  10   0       42.19       50.52      8.81 o 
  -1  10   0       18.21       19.77      6.19 o 
   0  10   0       29.19       36.76      6.42 o 
   1  10   0       93.35       91.99      7.68 o 
   2  10   0       33.41       33.69      5.22 o 
   3  10   0        0.60        0.29      4.93 o 
   4  10   0      207.22      206.57      9.88 o 
   5  10   0      244.37      239.37     19.47 o 
   6  10   0       12.39       21.51      9.13 o 
   7  10   0        5.28        8.13      9.89 o 
   8  10   0       39.50       42.89     11.15 o 
   9  10   0        0.58        9.19      9.28 o 
  -2  11   0       21.49       12.77      8.57 o 
  -1  11   0        0.25        0.00      7.73 o 
   0  11   0        0.42        9.43      7.28 o 
   1  11   0       68.33       70.02      8.60 o 
   2  11   0        4.33        0.94      5.46 o 
   3  11   0        7.14        6.01      5.24 o 
   4  11   0        9.19        9.42      9.51 o 
   5  11   0       87.51       89.37     11.52 o 
   6  11   0      176.67      154.44     14.36 o 
   7  11   0        0.00        1.27      9.35 o 
   8  11   0        2.03        1.72     10.48 o 
   0  12   0       66.47       70.70      9.98 o 
   1  12   0      129.02      152.17     12.07 o 
   2  12   0       13.09        0.00      7.63 o 
   3  12   0       12.92        9.15      8.14 o 
   4  12   0        3.18        6.80      6.94 o 
   5  12   0        7.82       10.78     10.20 o 
   6  12   0        0.03        7.48      9.92 o 
   7  12   0        3.00        2.77     10.18 o 
  -6 -12   1       15.62       25.15     14.85 o 
  -5 -12   1       48.71       54.32     10.96 o 
  -4 -12   1       24.35       27.23      8.68 o 
  -3 -12   1       72.55       75.52      9.56 o 
  -2 -12   1        8.58        0.00      9.43 o 
  -1 -12   1       17.52       21.90      8.82 o 
   0 -12   1       21.48       30.82      9.11 o 
  -8 -11   1       26.98       28.32     10.26 o 
  -7 -11   1        0.36        0.00     10.12 o 
  -6 -11   1       19.81       17.66      8.67 o 
  -5 -11   1       21.70       14.35      9.90 o 
  -4 -11   1        8.69        0.93      9.49 o 
  -3 -11   1        0.67        0.00      5.95 o 
  -2 -11   1        0.70        6.66      6.20 o 
  -1 -11   1       91.36      107.48     10.22 o 
   0 -11   1        8.77        9.58      7.95 o 
   1 -11   1        8.67        9.03      7.01 o 
   2 -11   1       30.25       25.13      7.47 o 
  -9 -10   1        3.48        4.68      9.70 o 
  -8 -10   1       37.53       57.85     10.35 o 
  -7 -10   1        0.43        9.35      9.58 o 
  -6 -10   1        1.76        0.00      9.08 o 
  -5 -10   1      307.95      297.81     16.64 o 
  -4 -10   1       94.65       93.61     11.54 o 
  -3 -10   1        0.75        1.43      5.33 o 
  -2 -10   1       25.55       20.96      5.07 o 
  -1 -10   1       71.60       79.14      7.18 o 
   0 -10   1       26.01       23.65      6.16 o 
   1 -10   1        6.12        8.42      6.31 o 
   2 -10   1       18.88       25.74      7.08 o 
   3 -10   1        7.97        0.00      7.51 o 
  -9  -9   1        4.04        6.91      8.77 o 
  -8  -9   1        4.19        1.99      8.59 o 
  -7  -9   1      354.07      382.94     17.71 o 
  -6  -9   1       65.11       59.53     10.83 o 
  -5  -9   1      183.69      193.63     13.94 o 
  -4  -9   1       10.49       11.13      5.23 o 
  -3  -9   1      145.75      123.67      8.34 o 
  -2  -9   1       58.47       61.35      5.87 o 
  -1  -9   1        4.94        4.03      3.34 o 
   0  -9   1      125.46      133.65      6.08 o 
   1  -9   1       26.39       34.86      4.42 o 
   2  -9   1        1.10        2.67      4.33 o 
   3  -9   1        3.41        3.29      5.24 o 
   4  -9   1        0.45        4.97      5.64 o 
 -10  -8   1        2.63       14.60     13.11 o 
  -9  -8   1        1.60       10.35      7.90 o 
  -8  -8   1       71.91       61.96      9.81 o 
  -7  -8   1      265.08      233.49     14.45 o 
  -6  -8   1      300.38      320.46     14.57 o 
  -5  -8   1      290.65      327.88     26.60 o 
  -4  -8   1       24.81       30.88      4.02 o 
  -3  -8   1       58.57       56.66      3.95 o 
  -2  -8   1      651.71      685.60     11.56 o 
  -1  -8   1      152.62      158.38      6.43 o 
   0  -8   1       49.27       57.20      4.06 o 
   1  -8   1        0.86        1.99      3.08 o 
   2  -8   1        8.28       12.71      3.40 o 
   3  -8   1        0.00        0.00      3.82 o 
   4  -8   1       13.98       10.66      5.22 o 
   5  -8   1        5.68        7.85      5.45 o 
 -10  -7   1       55.16       84.84     19.10 o 
  -9  -7   1        7.62        7.12     10.61 o 
  -8  -7   1        0.41        5.48      7.42 o 
  -7  -7   1      166.88      172.92     11.75 o 
  -6  -7   1      124.02      134.85     10.59 o 
  -5  -7   1      203.27      190.89      9.10 o 
  -4  -7   1       37.25       35.20      3.57 o 
  -3  -7   1      478.49      448.44     11.20 o 
  -2  -7   1        2.74        5.31      2.55 o 
  -1  -7   1       77.10       78.59      3.86 o 
   0  -7   1       23.54       28.02      2.59 o 
   1  -7   1       40.05       40.22      3.56 o 
   2  -7   1        9.07       12.21      3.59 o 
   3  -7   1       47.57       52.24      4.61 o 
   4  -7   1       18.07       16.51      3.96 o 
   5  -7   1       28.67       27.68      5.20 o 
   6  -7   1        7.35        4.35      5.35 o 
 -10  -6   1       61.33       51.28     12.33 o 
  -9  -6   1      100.83       77.14     12.13 o 
  -8  -6   1      145.24      145.37     10.71 o 
  -7  -6   1       14.61        4.90      6.99 o 
  -6  -6   1        1.25        2.85      4.48 o 
  -5  -6   1       43.29       41.06      4.07 o 
  -4  -6   1       39.21       34.78      2.73 o 
  -3  -6   1      575.63      555.22      8.70 o 
  -2  -6   1      590.62      602.31      7.76 o 
  -1  -6   1      316.17      336.61      6.07 o 
   0  -6   1      226.46      225.18      4.50 o 
   1  -6   1       49.84       45.88      3.16 o 
   2  -6   1      662.58      654.00     10.19 o 
   3  -6   1        5.97       10.74      3.42 o 
   4  -6   1      111.82      106.50      5.63 o 
   5  -6   1       22.06       19.09      4.19 o 
   6  -6   1       21.34       11.92      5.05 o 
   7  -6   1        2.23        4.08      5.04 o 
 -10  -5   1        3.39        2.05      8.82 o 
  -9  -5   1       15.19       20.97      8.33 o 
  -8  -5   1      113.23      117.58     18.76 o 
  -7  -5   1        5.63       11.22      6.48 o 
  -6  -5   1        1.90        0.24      3.52 o 
  -5  -5   1      166.53      154.47      8.34 o 
  -4  -5   1      535.88      541.75      9.32 o 
  -3  -5   1      705.68      688.29      8.88 o 
  -2  -5   1     1550.58     1521.59     14.50 o 
  -1  -5   1      107.31      119.64      3.31 o 
   0  -5   1      226.20      211.40      3.99 o 
   1  -5   1       90.53       80.97      3.04 o 
   2  -5   1      409.08      415.66      6.62 o 
   3  -5   1      310.96      320.76      7.83 o 
   4  -5   1       65.72       68.63      4.58 o 
   5  -5   1      121.40      126.82      6.52 o 
   6  -5   1      178.39      182.92      8.68 o 
   7  -5   1       24.76       19.64      4.82 o 
   8  -5   1        0.04        5.69      6.21 o 
 -10  -4   1       52.13       54.97      9.64 o 
  -9  -4   1        3.52        9.40      7.90 o 
  -8  -4   1       24.58       26.89      7.61 o 
  -7  -4   1      196.91      187.60      9.60 o 
  -6  -4   1        5.66        5.63      2.31 o 
  -5  -4   1      193.41      179.03      5.00 o 
  -4  -4   1       34.34       30.60      2.57 o 
  -3  -4   1      142.40      158.35      4.49 o 
  -2  -4   1      122.34      127.38      2.69 o 
  -1  -4   1      366.82      405.32      5.18 o 
   0  -4   1       27.57       33.96      1.63 o 
   1  -4   1       38.44       40.88      1.97 o 
   2  -4   1      662.68      692.21      7.41 o 
   3  -4   1      166.25      170.45      4.79 o 
   4  -4   1       30.83       34.87      3.64 o 
   5  -4   1       16.71       20.01      3.77 o 
   6  -4   1       10.75       19.06      4.47 o 
   7  -4   1       13.74        9.67      4.43 o 
   8  -4   1       14.65       15.56      5.69 o 
 -10  -3   1       55.37       55.94     11.08 o 
  -9  -3   1       23.88       21.96      7.91 o 
  -8  -3   1       26.89       15.88      3.80 o 
  -7  -3   1      328.76      347.74      8.49 o 
  -6  -3   1       10.29        5.30      2.59 o 
  -5  -3   1       10.47        6.04      1.71 o 
  -4  -3   1     5296.68     5592.94     37.59 o 
  -3  -3   1      937.32     1019.13      9.84 o 
  -2  -3   1      981.27      965.10     12.06 o 
  -1  -3   1       90.35       81.80      1.88 o 
   0  -3   1     1834.56     1834.42     10.60 o 
   1  -3   1       59.69       68.06      1.89 o 
   2  -3   1     2248.75     2268.81     19.25 o 
   3  -3   1      344.94      353.44      5.57 o 
   4  -3   1       15.97        9.36      2.74 o 
   5  -3   1      184.81      194.56      6.82 o 
   6  -3   1      143.16      151.49      8.57 o 
   7  -3   1        3.60        6.03      4.04 o 
   8  -3   1      106.88      113.23      7.84 o 
   9  -3   1        5.63       10.89      6.11 o 
 -10  -2   1        1.79        0.00      8.73 o 
  -9  -2   1       15.31       21.13      9.01 o 
  -8  -2   1       99.62       96.14      6.39 o 
  -7  -2   1        5.57        6.26      3.79 o 
  -6  -2   1        4.29        1.30      2.96 o 
  -5  -2   1        2.95        4.24      2.26 o 
  -4  -2   1      140.86      123.34      3.21 o 
  -3  -2   1        6.42        8.61      1.57 o 
  -2  -2   1     1734.31     1646.09     10.19 o 
  -1  -2   1     2469.57     2482.02     14.44 o 
   0  -2   1        9.93        8.53      1.28 o 
   1  -2   1      601.04      594.94      4.08 o 
   2  -2   1      770.01      731.81      6.42 o 
   3  -2   1     1259.46     1215.40      9.79 o 
   4  -2   1      221.15      224.43      6.08 o 
   5  -2   1      275.32      266.42      7.93 o 
   6  -2   1        0.35        0.00      3.47 o 
   7  -2   1      118.03      118.17      6.32 o 
   8  -2   1       86.69       81.53      5.95 o 
   9  -2   1       10.77       16.95      5.64 o 
 -10  -1   1        0.08        0.00      9.29 o 
  -9  -1   1        0.27        0.14      6.43 o 
  -8  -1   1        7.85        8.81      4.23 o 
  -7  -1   1      100.66      100.86      6.23 o 
  -6  -1   1        0.32        4.35      3.57 o 
  -5  -1   1       75.81       88.60      3.91 o 
  -4  -1   1      142.57      128.73      4.25 o 
  -3  -1   1      201.48      187.60      2.89 o 
  -2  -1   1        2.17        3.42      0.94 o 
  -1  -1   1      128.58      129.36      1.56 o 
   1  -1   1     1054.69     1036.62     10.75 o 
   2  -1   1     1048.69     1061.83      8.97 o 
   3  -1   1        2.17        1.34      1.66 o 
   4  -1   1      174.89      185.56      4.65 o 
   5  -1   1       45.56       51.88      4.41 o 
   6  -1   1        4.08        0.52      3.81 o 
   7  -1   1      215.20      211.30      8.60 o 
   8  -1   1       16.71        5.99      4.03 o 
   9  -1   1        8.09        8.09      5.08 o 
  10  -1   1       32.27       34.55      6.46 o 
 -10   0   1       20.50       10.54      9.64 o 
  -9   0   1       11.56       17.64      5.36 o 
  -8   0   1        2.32        5.21      4.37 o 
  -7   0   1      110.83      102.53      4.59 o 
  -6   0   1      474.98      506.22     12.12 o 
  -5   0   1      104.86      100.56      4.41 o 
  -4   0   1     2992.04     3016.69     19.20 o 
  -3   0   1        8.73        8.65      1.44 o 
  -2   0   1     2704.25     2615.76     14.33 o 
  -1   0   1     5064.22     4794.44     32.14 o 
   2   0   1      345.81      317.99      3.50 o 
   3   0   1      751.03      754.47      7.01 o 
   4   0   1      703.21      720.21     10.79 o 
   5   0   1      391.07      444.05      9.21 o 
   6   0   1      259.38      256.03      8.92 o 
   7   0   1       20.97       14.97      4.81 o 
   8   0   1      121.46      123.42      7.30 o 
   9   0   1        7.27        6.00      4.83 o 
  10   0   1        9.02       13.81      5.75 o 
  -9   1   1       27.33       23.39      5.84 o 
  -8   1   1       12.96       18.22      4.82 o 
  -7   1   1      455.34      442.57     10.97 o 
  -6   1   1      122.27      139.52      5.31 o 
  -5   1   1       77.45       77.91      4.17 o 
  -4   1   1      215.01      205.16      6.68 o 
  -3   1   1       20.90       18.81      1.71 o 
  -2   1   1     1010.96      987.80      7.98 o 
  -1   1   1      128.04      125.64      1.90 o 
   2   1   1     5329.47     5062.13     23.81 o 
   3   1   1     3072.50     3005.92     13.17 o 
   4   1   1     5033.26     5473.99     46.28 o 
   5   1   1     3710.14     4062.58     25.56 o 
   6   1   1       36.48       29.60      4.09 o 
   7   1   1        4.13        6.17      4.32 o 
   8   1   1      141.57      135.45      8.91 o 
   9   1   1        0.71        1.18      4.59 o 
  10   1   1        8.38       10.34      6.41 o 
  -9   2   1        4.63        5.80      6.05 o 
  -8   2   1        2.41        7.50      5.06 o 
  -7   2   1       25.21       30.19      4.89 o 
  -6   2   1       50.11       53.47      4.43 o 
  -5   2   1        3.34        5.75      2.89 o 
  -4   2   1        5.79        5.96      2.40 o 
  -3   2   1       44.22       46.23      3.18 o 
  -2   2   1       15.88       13.44      1.39 o 
  -1   2   1      402.36      400.19      3.96 o 
   0   2   1      613.76      620.09      4.51 o 
   1   2   1       43.97       46.39      2.10 o 
   2   2   1     3191.11     3184.87     15.10 o 
   3   2   1     1571.46     1571.25     10.23 o 
   4   2   1      360.73      403.22      5.10 o 
   5   2   1       71.18       79.69      3.91 o 
   6   2   1        3.77        3.53      3.25 o 
   7   2   1       12.63       15.77      3.92 o 
   8   2   1        0.53        0.00      4.17 o 
   9   2   1        1.61        0.00      4.42 o 
  10   2   1       39.59       40.83      9.52 o 
  11   2   1        1.90        0.00      9.05 o 
  -8   3   1        6.86        8.45      5.50 o 
  -7   3   1        3.88        6.83      4.74 o 
  -6   3   1      150.73      153.47      6.34 o 
  -5   3   1     1008.11     1014.11     12.99 o 
  -4   3   1       94.70       93.79      4.69 o 
  -3   3   1      400.90      420.07     11.82 o 
  -2   3   1     1943.83     1955.27     12.03 o 
  -1   3   1     1778.05     1775.58     11.89 o 
   0   3   1      880.46      878.24      6.85 o 
   1   3   1    10870.95    10746.85     50.93 o 
   2   3   1      345.65      336.64      5.71 o 
   3   3   1      562.46      592.76      5.93 o 
   4   3   1     1210.67     1238.13     12.02 o 
   5   3   1      174.47      177.28      5.29 o 
   6   3   1       25.22       33.53      3.38 o 
   7   3   1        9.35        7.48      3.72 o 
   8   3   1      340.12      311.25      8.73 o 
   9   3   1       20.62       30.83      4.75 o 
  10   3   1       28.95       25.60      8.57 o 
  11   3   1       55.85       56.19     11.44 o 
  -8   4   1        0.55        1.48      6.38 o 
  -7   4   1       21.40       24.48      5.56 o 
  -6   4   1       67.39       61.66      4.71 o 
  -5   4   1      156.68      146.41      6.32 o 
  -4   4   1      635.17      640.12     11.06 o 
  -3   4   1       50.80       64.58      4.37 o 
  -2   4   1      409.30      446.48      7.58 o 
  -1   4   1      420.40      431.18      5.97 o 
   0   4   1        7.34        4.76      1.39 o 
   1   4   1       10.94        9.44      1.35 o 
   2   4   1      301.49      316.67      5.06 o 
   3   4   1     2572.38     2499.86     18.98 o 
   4   4   1      843.17      845.01      8.67 o 
   5   4   1       25.61       27.76      2.33 o 
   6   4   1      496.38      451.50      8.74 o 
   7   4   1       16.00       23.81      3.65 o 
   8   4   1      148.65      152.56      8.01 o 
   9   4   1      147.80      143.55     11.35 o 
  10   4   1       16.69       20.73      8.36 o 
  11   4   1        9.50        8.07      9.33 o 
  -7   5   1        0.39        0.00      5.14 o 
  -6   5   1       14.89       10.40      3.73 o 
  -5   5   1       95.65       85.77      5.48 o 
  -4   5   1       64.82       65.97      4.72 o 
  -3   5   1      344.11      349.96      7.96 o 
  -2   5   1      109.18      128.47      5.03 o 
  -1   5   1       23.29       20.17      2.90 o 
   0   5   1       58.22       62.44      3.02 o 
   1   5   1      132.27      113.01      4.00 o 
   2   5   1     1263.36     1348.48     10.69 o 
   3   5   1      622.72      627.66     10.48 o 
   4   5   1     1925.73     1845.08     12.91 o 
   5   5   1       15.43       13.37      2.56 o 
   6   5   1      244.12      220.70     10.85 o 
   7   5   1        3.01        2.85      2.67 o 
   8   5   1      101.33       90.42     12.61 o 
   9   5   1       67.29       56.12      8.96 o 
  10   5   1       26.10       27.48      8.75 o 
  11   5   1        1.65        0.00      9.15 o 
  -7   6   1        0.17        0.00      6.03 o 
  -6   6   1        1.35        0.00      4.50 o 
  -5   6   1       40.60       46.76      4.68 o 
  -4   6   1      106.39      102.45      5.77 o 
  -3   6   1       12.21       11.22      3.67 o 
  -2   6   1       14.45       12.60      3.25 o 
  -1   6   1      229.64      229.49      6.60 o 
   0   6   1        7.85        6.32      2.40 o 
   1   6   1      755.61      746.48      9.74 o 
   2   6   1     2177.70     2183.26     31.04 o 
   3   6   1     1270.81     1424.85     20.34 o 
   4   6   1      332.88      305.34      5.48 o 
   5   6   1      151.33      133.53      4.95 o 
   6   6   1      166.94      180.30      7.90 o 
   7   6   1      223.98      218.78     19.10 o 
   8   6   1        2.19        3.52      7.33 o 
   9   6   1        3.46        6.36     10.14 o 
  10   6   1        4.83       13.47     10.35 o 
  11   6   1       62.90       75.11     13.97 o 
  -6   7   1        4.25        5.45      5.86 o 
  -5   7   1        2.75        5.43      4.89 o 
  -4   7   1       46.32       42.25      5.49 o 
  -3   7   1      286.51      295.93      9.53 o 
  -2   7   1        2.22        0.99      3.66 o 
  -1   7   1      101.21       94.77      5.21 o 
   0   7   1       43.40       41.82      4.04 o 
   1   7   1      307.04      302.78     10.82 o 
   2   7   1        0.72        0.00      2.52 o 
   3   7   1       23.83       19.07      4.45 o 
   4   7   1      284.44      286.69     17.66 o 
   5   7   1      119.19      110.99      4.60 o 
   6   7   1      181.16      172.99      5.89 o 
   7   7   1       32.30       43.99      9.10 o 
   8   7   1       38.65       37.76      8.75 o 
   9   7   1      148.87      151.65     12.29 o 
  10   7   1        0.13        0.00     10.30 o 
  -5   8   1        0.49        5.19      6.01 o 
  -4   8   1        0.49        4.61      4.73 o 
  -3   8   1       53.59       61.68      5.60 o 
  -2   8   1       16.41       11.74      4.23 o 
  -1   8   1       10.93       13.41      3.75 o 
   0   8   1        0.08        0.24      3.86 o 
   1   8   1       10.40        8.30      3.74 o 
   2   8   1        0.10        0.00      3.37 o 
   3   8   1        6.79        8.15      2.42 o 
   4   8   1      163.94      182.00     12.50 o 
   5   8   1      568.31      497.46     17.83 o 
   6   8   1      595.66      603.10     19.06 o 
   7   8   1       12.89       11.64      8.18 o 
   8   8   1       21.21       35.19     11.96 o 
   9   8   1       47.22       48.69      9.80 o 
  10   8   1        0.09        0.00     11.29 o 
  -4   9   1       11.12        5.82      5.71 o 
  -3   9   1        0.89        4.25      5.53 o 
  -2   9   1        4.94        5.49      4.58 o 
  -1   9   1       12.63       10.77      4.31 o 
   0   9   1       18.59       21.22      4.26 o 
   1   9   1      191.27      191.16     10.60 o 
   2   9   1       21.21       22.39      3.82 o 
   3   9   1       15.99       13.47      2.65 o 
   4   9   1       47.61       59.29     10.22 o 
   5   9   1       93.59       84.39     10.77 o 
   6   9   1      219.35      243.21     18.97 o 
   7   9   1      137.43      122.77     12.67 o 
   8   9   1        6.17        9.21      8.21 o 
   9   9   1        4.87        6.40      9.21 o 
  10   9   1        0.09        0.00      9.30 o 
  -3  10   1        2.32        7.81      8.34 o 
  -2  10   1       71.14       73.55      7.99 o 
  -1  10   1      115.10      129.03      8.39 o 
   0  10   1       10.04       11.65      5.23 o 
   1  10   1       88.54       75.45      8.41 o 
   2  10   1       41.13       43.73      5.74 o 
   3  10   1        0.60        0.00      5.04 o 
   4  10   1       35.08       33.54      9.68 o 
   5  10   1       63.88       75.84     11.23 o 
   6  10   1      219.80      196.71     14.73 o 
   7  10   1        2.34        8.74      8.95 o 
   8  10   1        3.23        0.00      9.33 o 
   9  10   1        8.42        6.64      9.56 o 
  -1  11   1       84.87       81.74      9.45 o 
   0  11   1        0.00        6.00      7.74 o 
   1  11   1       19.49       25.53      7.09 o 
   2  11   1        6.51        6.74      6.78 o 
   3  11   1       13.42        5.84      6.37 o 
   4  11   1       15.51       11.98      6.57 o 
   5  11   1       48.59       41.27     10.30 o 
   6  11   1        3.17        3.31      9.15 o 
   7  11   1        0.03       18.22      9.36 o 
   8  11   1        7.28       19.28     10.43 o 
   1  12   1       72.81       61.54      8.91 o 
   2  12   1        5.48        0.00      7.88 o 
   3  12   1        8.71        8.98      6.95 o 
   4  12   1        2.77        3.53      7.14 o 
   5  12   1        7.67       13.42      8.31 o 
   6  12   1       57.28       47.95     11.19 o 
   7  12   1        8.52       13.45     10.33 o 
  -6 -12   2        5.93       10.09     10.12 o 
  -5 -12   2       59.70       56.53     10.76 o 
  -4 -12   2       44.52       25.95      8.42 o 
  -3 -12   2       21.17       11.43      8.74 o 
  -2 -12   2        1.83        3.33      8.32 o 
  -1 -12   2        2.37        9.63      8.33 o 
   0 -12   2        3.95        6.36      9.12 o 
  -7 -11   2       17.88        6.63      9.78 o 
  -6 -11   2      191.03      223.67     16.04 o 
  -5 -11   2       27.02       16.98      8.74 o 
  -4 -11   2       28.10       30.45     10.17 o 
  -3 -11   2       64.12       64.06      9.21 o 
  -2 -11   2        4.30        6.06      6.16 o 
  -1 -11   2        6.26       12.70      7.63 o 
   0 -11   2       53.15       51.96      7.21 o 
   1 -11   2        0.49        0.00      6.65 o 
   2 -11   2       59.30       52.73     10.09 o 
  -8 -10   2        0.41        7.19      9.11 o 
  -7 -10   2        8.41       17.43      9.75 o 
  -6 -10   2       11.90       11.48      9.90 o 
  -5 -10   2       15.46       18.24      9.33 o 
  -4 -10   2       14.05       19.57      8.89 o 
  -3 -10   2        0.70        4.20      5.11 o 
  -2 -10   2       70.95       80.04      6.53 o 
  -1 -10   2        9.07       14.66      5.08 o 
   0 -10   2        5.21        2.50      5.29 o 
   1 -10   2       11.75       22.28      7.97 o 
   2 -10   2        2.34        4.52      5.72 o 
   3 -10   2        1.89        2.94      6.48 o 
  -9  -9   2       12.47       22.28      9.00 o 
  -8  -9   2       92.23       84.35     10.59 o 
  -7  -9   2        4.53        0.00      7.87 o 
  -6  -9   2       42.50       37.23      9.93 o 
  -5  -9   2      366.51      378.12     17.52 o 
  -4  -9   2        3.25        4.76      8.78 o 
  -3  -9   2      135.85      143.42      8.26 o 
  -2  -9   2        8.88        1.14      4.73 o 
  -1  -9   2       49.86       55.40      4.70 o 
   0  -9   2       41.96       39.34      4.55 o 
   1  -9   2        0.16        0.00      4.93 o 
   2  -9   2       19.35       24.07      6.21 o 
   3  -9   2       21.31       19.58      5.40 o 
   4  -9   2        5.59       11.54      7.23 o 
   5  -9   2       25.41       29.01      7.07 o 
  -9  -8   2       26.65       33.86      9.29 o 
  -8  -8   2        0.12        0.00      7.20 o 
  -7  -8   2        1.17        2.16      7.86 o 
  -6  -8   2       62.84       72.22      9.08 o 
  -5  -8   2       41.33       36.82      8.51 o 
  -4  -8   2       15.39       15.35      4.01 o 
  -3  -8   2       18.81       22.67      5.33 o 
  -2  -8   2      634.49      654.77     12.67 o 
  -1  -8   2        0.69        0.00      3.51 o 
   0  -8   2      611.29      590.91     13.21 o 
   1  -8   2       61.25       63.16      4.21 o 
   2  -8   2      163.86      171.62      7.39 o 
   3  -8   2       14.03       20.68      5.07 o 
   4  -8   2        0.07        2.79      5.22 o 
   5  -8   2        7.82        4.69      5.93 o 
   6  -8   2        7.07        4.98      6.51 o 
  -9  -7   2       40.07       27.02     10.96 o 
  -8  -7   2        4.02        6.54      7.66 o 
  -7  -7   2       29.74       21.31      7.87 o 
  -6  -7   2        2.25        2.56      6.84 o 
  -5  -7   2      104.56      107.15      9.55 o 
  -4  -7   2       12.24       11.14      5.03 o 
  -3  -7   2       14.62       14.57      2.65 o 
  -2  -7   2      324.32      318.17      6.59 o 
  -1  -7   2       15.89       19.57      3.24 o 
   0  -7   2       82.57       82.09      3.12 o 
   1  -7   2      191.60      196.83      7.38 o 
   2  -7   2       25.39       28.56      3.74 o 
   3  -7   2       20.52       17.05      3.47 o 
   4  -7   2       28.15       22.41      5.09 o 
   5  -7   2        4.02        8.62      5.03 o 
   6  -7   2       13.52       14.48      5.96 o 
   7  -7   2        2.72        0.00      6.27 o 
 -10  -6   2        7.36       14.92     10.48 o 
  -9  -6   2       10.82        6.41     10.82 o 
  -8  -6   2       44.34       42.40     13.11 o 
  -7  -6   2      325.22      318.50     13.83 o 
  -6  -6   2      108.33       94.88      8.97 o 
  -5  -6   2      513.07      496.15     21.73 o 
  -4  -6   2      453.26      451.95     13.78 o 
  -3  -6   2      216.73      212.20      4.79 o 
  -2  -6   2     1057.46     1024.38      9.28 o 
  -1  -6   2        8.61        9.38      1.38 o 
   0  -6   2       11.16       10.67      1.67 o 
   1  -6   2        2.48        3.01      1.93 o 
   2  -6   2      168.46      175.42      5.81 o 
   3  -6   2        1.79        3.01      2.64 o 
   4  -6   2        0.68        3.14      3.40 o 
   5  -6   2       22.55       28.15      5.48 o 
   6  -6   2       23.64       25.16      5.58 o 
   7  -6   2        0.66        6.32      5.17 o 
 -10  -5   2       25.19       28.16     11.17 o 
  -9  -5   2        8.36       11.81      9.91 o 
  -8  -5   2        7.37        1.73      9.75 o 
  -7  -5   2      311.59      312.43     15.40 o 
  -6  -5   2      102.09      113.26      6.49 o 
  -5  -5   2        9.03        7.99      2.18 o 
  -4  -5   2        8.06        8.35      2.93 o 
  -3  -5   2      103.43      104.39      7.08 o 
  -2  -5   2      137.87      135.44      5.00 o 
  -1  -5   2       34.75       33.47      2.49 o 
   0  -5   2      459.28      427.40      6.18 o 
   1  -5   2      667.14      685.53      7.06 o 
   2  -5   2        2.61        2.91      1.87 o 
   3  -5   2      137.65      136.94      4.86 o 
   4  -5   2      182.08      186.07      6.90 o 
   5  -5   2        0.04        0.00      4.46 o 
   6  -5   2      395.30      415.60     13.66 o 
   7  -5   2       36.45       39.81      5.41 o 
   8  -5   2       24.95       22.34      5.47 o 
 -10  -4   2       12.83        7.07     11.06 o 
  -9  -4   2       96.58      101.49     11.50 o 
  -8  -4   2        1.79        0.00      7.39 o 
  -7  -4   2       45.50       55.46      6.30 o 
  -6  -4   2       19.71       17.03      2.69 o 
  -5  -4   2       18.40       16.82      2.10 o 
  -4  -4   2       11.02       16.25      2.56 o 
  -3  -4   2      142.95      149.02      3.69 o 
  -2  -4   2        0.29        1.35      1.00 o 
  -1  -4   2        0.88        5.62      1.47 o 
   0  -4   2        6.49        4.04      1.60 o 
   1  -4   2      295.70      277.72      4.85 o 
   2  -4   2        0.09        0.12      1.44 o 
   3  -4   2      172.00      152.87      4.22 o 
   4  -4   2       11.43        9.70      2.67 o 
   5  -4   2       52.02       63.27      5.79 o 
   6  -4   2      104.77      106.90      6.98 o 
   7  -4   2        1.57        5.97      4.37 o 
   8  -4   2       97.44       97.01      6.68 o 
   9  -4   2       21.69       17.41      6.63 o 
 -10  -3   2       11.35        7.34      8.54 o 
  -9  -3   2       76.92       87.05     12.33 o 
  -8  -3   2       15.24       12.41      6.31 o 
  -7  -3   2        2.27        6.07      4.80 o 
  -6  -3   2        6.41        6.31      2.13 o 
  -5  -3   2      152.20      175.03      4.17 o 
  -4  -3   2     1978.96     2055.78     21.56 o 
  -3  -3   2       59.59       60.15      2.33 o 
  -2  -3   2     1040.76      992.28      7.34 o 
  -1  -3   2     3456.92     3414.69     15.97 o 
   0  -3   2       55.19       71.11      2.51 o 
   1  -3   2      812.14      782.18      8.21 o 
   2  -3   2      198.05      191.67      3.13 o 
   3  -3   2        2.21        0.69      1.81 o 
   4  -3   2        0.12        0.00      2.31 o 
   5  -3   2        6.18        8.44      3.83 o 
   6  -3   2       12.61       11.97      4.00 o 
   7  -3   2      153.23      151.05      7.28 o 
   8  -3   2      197.52      208.10      8.59 o 
   9  -3   2       14.51       14.68      5.66 o 
 -10  -2   2        1.94        8.35     10.05 o 
  -9  -2   2       29.69       23.83      8.26 o 
  -8  -2   2       75.92       83.95      7.75 o 
  -7  -2   2      201.30      209.64      7.50 o 
  -6  -2   2      239.26      239.73      8.36 o 
  -5  -2   2        1.65        0.84      1.23 o 
  -4  -2   2     2365.16     2485.61     33.82 o 
  -3  -2   2        2.40        5.56      1.03 o 
  -2  -2   2     3085.03     3035.91     16.54 o 
  -1  -2   2     1649.48     1606.64      9.90 o 
   0  -2   2    16853.89    16837.42     39.36 o 
   1  -2   2    34592.78    33871.92    219.68 o 
   2  -2   2     4178.76     4191.10     35.23 o 
   3  -2   2       29.20       26.53      2.40 o 
   4  -2   2      148.44      157.22      4.94 o 
   5  -2   2      203.10      200.95      8.15 o 
   6  -2   2      180.24      192.74     10.16 o 
   7  -2   2       19.09       12.44      4.09 o 
   8  -2   2        0.04        2.83      4.01 o 
   9  -2   2       38.82       42.93      6.16 o 
  10  -2   2       10.89       10.53      5.98 o 
  -9  -1   2       43.62       38.16      6.87 o 
  -8  -1   2       81.34       85.85      6.09 o 
  -7  -1   2       32.37       34.68      4.76 o 
  -6  -1   2      123.89      121.10      6.32 o 
  -5  -1   2      132.51      125.14      4.53 o 
  -4  -1   2       65.31       58.96      3.30 o 
  -3  -1   2      110.03      112.62      4.06 o 
  -2  -1   2      417.52      399.56      3.47 o 
  -1  -1   2      222.02      228.35      2.56 o 
   0  -1   2     1396.70     1428.55      9.25 o 
   1  -1   2     7906.14     7630.99     48.14 o 
   2  -1   2        8.88       10.07      1.96 o 
   3  -1   2       10.97        8.20      1.63 o 
   4  -1   2       39.64       29.16      2.79 o 
   5  -1   2      226.39      249.88      7.48 o 
   6  -1   2      160.30      144.87      6.67 o 
   7  -1   2        0.84        1.50      4.21 o 
   8  -1   2       15.36       11.07      4.76 o 
   9  -1   2        0.18        4.11      5.19 o 
  10  -1   2        0.53        5.86      5.22 o 
  -9   0   2       28.01       31.28      6.93 o 
  -8   0   2       98.49      106.77      7.48 o 
  -7   0   2      104.39      108.57      6.37 o 
  -6   0   2      375.37      397.04     13.76 o 
  -5   0   2        0.33        0.00      1.16 o 
  -4   0   2       16.86       18.55      2.67 o 
  -3   0   2      329.05      339.46      5.19 o 
  -2   0   2       39.42       38.46      1.71 o 
  -1   0   2      589.37      555.27      5.11 o 
   0   0   2       83.08       88.92      2.32 o 
   1   0   2      108.53      109.33      2.44 o 
   2   0   2     1110.44     1054.47      5.93 o 
   3   0   2     2057.40     1976.59     12.37 o 
   4   0   2      283.94      278.69      8.02 o 
   5   0   2      277.54      300.84      7.84 o 
   6   0   2      181.27      196.66      8.13 o 
   7   0   2       43.15       34.56      5.54 o 
   8   0   2        6.52        7.51      4.67 o 
   9   0   2       28.29       21.13      5.15 o 
  10   0   2       34.82       43.66      6.11 o 
  -9   1   2        2.03        0.00      5.41 o 
  -8   1   2        7.10       11.74      4.81 o 
  -7   1   2        1.26        4.77      4.45 o 
  -6   1   2     1411.09     1408.38     22.91 o 
  -5   1   2      139.51      127.87      4.32 o 
  -4   1   2      575.88      560.76      7.44 o 
  -3   1   2      208.71      231.33      5.87 o 
  -2   1   2       52.97       47.77      1.75 o 
  -1   1   2    11176.74    11121.42     39.07 o 
   0   1   2     2332.69     2214.03     15.07 o 
   1   1   2      312.97      327.89      4.60 o 
   2   1   2     1811.61     1749.37      8.41 o 
   3   1   2       92.15       81.86      2.38 o 
   4   1   2        4.50        6.61      1.85 o 
   5   1   2      741.42      846.88     13.54 o 
   6   1   2        9.72        9.86      3.64 o 
   7   1   2       23.72       22.24      4.29 o 
   8   1   2       89.16       94.14      7.23 o 
   9   1   2        1.45        0.00      4.77 o 
  10   1   2        9.73       10.21      4.87 o 
  11   1   2       35.16       38.36      8.72 o 
  -8   2   2        0.49        1.28      5.02 o 
  -7   2   2       77.84       67.86      5.98 o 
  -6   2   2        0.36        0.00      4.92 o 
  -5   2   2      101.74      103.58      4.70 o 
  -4   2   2       15.42       17.27      2.63 o 
  -3   2   2      298.75      301.06      5.76 o 
  -2   2   2     2199.52     2350.17     19.65 o 
  -1   2   2        2.61        0.48      1.19 o 
   0   2   2      121.76      121.35      2.60 o 
   1   2   2      962.79      936.02      7.34 o 
   2   2   2     1879.90     1938.97     10.67 o 
   3   2   2       88.73       76.05      2.30 o 
   4   2   2      581.38      583.84      5.78 o 
   5   2   2      525.03      549.90      9.31 o 
   6   2   2      416.34      398.82     10.12 o 
   7   2   2       33.41       36.17      4.44 o 
   8   2   2       95.35       88.22      6.13 o 
   9   2   2        0.62        3.98      4.59 o 
  10   2   2        3.26        0.00      5.08 o 
  11   2   2       11.06       15.71      9.73 o 
  -8   3   2       40.21       56.60      6.50 o 
  -7   3   2        0.31        4.03      4.90 o 
  -6   3   2      177.15      162.63      7.83 o 
  -5   3   2      281.65      294.06      8.09 o 
  -4   3   2       18.23       19.62      3.26 o 
  -3   3   2        4.80        7.32      3.13 o 
  -2   3   2        0.02        0.49      2.01 o 
  -1   3   2      168.94      171.65      3.60 o 
   0   3   2      708.70      676.98      5.66 o 
   1   3   2      258.18      287.72      5.12 o 
   2   3   2       16.43       18.22      2.31 o 
   3   3   2      171.46      153.20      3.61 o 
   4   3   2      783.43      725.60      7.58 o 
   5   3   2       14.90       19.46      2.55 o 
   6   3   2      634.93      656.88     12.79 o 
   7   3   2      289.17      283.40      7.99 o 
   8   3   2        0.02        0.00      4.17 o 
   9   3   2      229.53      215.77     10.86 o 
  10   3   2        0.18        0.97      7.19 o 
  11   3   2        1.22        3.09      9.38 o 
  -7   4   2        1.38        0.33      5.29 o 
  -6   4   2        9.47        6.70      4.45 o 
  -5   4   2       16.65       17.24      4.38 o 
  -4   4   2       10.26       11.49      3.90 o 
  -3   4   2        1.96        3.45      3.21 o 
  -2   4   2       76.17       87.80      4.47 o 
  -1   4   2     4026.17     4132.52     28.85 o 
   0   4   2       48.96       41.74      2.47 o 
   1   4   2      581.77      574.97      6.80 o 
   2   4   2     1109.14     1109.96     12.30 o 
   3   4   2     1241.98     1285.00     11.40 o 
   4   4   2      531.37      507.58      8.23 o 
   5   4   2      398.48      396.03     10.46 o 
   6   4   2      106.21      112.27      5.93 o 
   7   4   2      213.62      199.06      8.39 o 
   8   4   2       43.94       46.73      4.89 o 
   9   4   2       69.33       49.97      5.80 o 
  10   4   2       19.95       15.95      7.98 o 
  11   4   2       18.17       15.95      9.00 o 
  -7   5   2       22.07       21.40      5.93 o 
  -6   5   2        0.01        0.50      4.53 o 
  -5   5   2        0.68        1.35      4.14 o 
  -4   5   2        0.30        0.38      4.03 o 
  -3   5   2        1.20        1.76      3.72 o 
  -2   5   2        3.89        2.70      3.24 o 
  -1   5   2      334.79      313.17      7.01 o 
   0   5   2      200.27      178.33      5.13 o 
   1   5   2        0.88        4.39      2.52 o 
   2   5   2      870.56      915.27     14.69 o 
   3   5   2     2509.10     2574.08     22.96 o 
   4   5   2        6.94        1.99      3.24 o 
   5   5   2       34.68       37.20      3.56 o 
   6   5   2        4.60        5.37      3.80 o 
   7   5   2      171.50      179.60      5.77 o 
   8   5   2        4.50        4.04      4.48 o 
   9   5   2       34.33       29.56      8.22 o 
  10   5   2        8.04       11.58      8.03 o 
  11   5   2       76.00       73.93     10.72 o 
  -6   6   2        8.42        8.25      4.92 o 
  -5   6   2        3.70        0.73      4.77 o 
  -4   6   2       34.29       45.42      5.39 o 
  -3   6   2       49.76       56.75      5.23 o 
  -2   6   2        0.09        0.00      3.79 o 
  -1   6   2      208.53      222.93      7.15 o 
   0   6   2      141.98      136.80      7.77 o 
   1   6   2      311.88      321.23      7.54 o 
   2   6   2      558.09      628.75     10.11 o 
   3   6   2      564.14      620.40     18.18 o 
   4   6   2       39.97       44.68      5.05 o 
   5   6   2       54.86       64.43      4.14 o 
   6   6   2        4.25        7.82      3.36 o 
   7   6   2     1261.25     1272.96     15.99 o 
   8   6   2        0.50        0.00      7.62 o 
   9   6   2      116.05      115.80     12.89 o 
  10   6   2       35.67       49.40     10.94 o 
  11   6   2        2.28        0.00      9.33 o 
  -5   7   2       35.31       32.52      5.66 o 
  -4   7   2       76.41       75.50      6.38 o 
  -3   7   2       85.32       88.76      6.24 o 
  -2   7   2       13.26       14.66      4.20 o 
  -1   7   2        0.61        0.51      3.93 o 
   0   7   2       65.69       69.29      4.80 o 
   1   7   2      156.22      151.94      6.07 o 
   2   7   2       91.65       84.53      4.86 o 
   3   7   2       77.14       77.35      4.73 o 
   4   7   2     1484.21     1483.10     43.91 o 
   5   7   2      149.41      129.05      5.47 o 
   6   7   2      245.30      233.84      9.68 o 
   7   7   2     1132.58     1100.17     33.63 o 
   8   7   2      268.14      269.91     14.16 o 
   9   7   2        0.76        3.46      7.92 o 
  10   7   2       40.13       45.95     11.74 o 
  11   7   2        8.82        9.31     11.59 o 
  -5   8   2        9.99       12.72      7.25 o 
  -4   8   2       21.56       19.99      6.22 o 
  -3   8   2        0.71        4.06      4.70 o 
  -2   8   2       36.30       36.40      5.87 o 
  -1   8   2        2.20        0.00      4.32 o 
   0   8   2      254.20      255.77      9.44 o 
   1   8   2       90.36       88.83      5.45 o 
   2   8   2      292.41      274.75      7.79 o 
   3   8   2       10.95       12.12      3.43 o 
   4   8   2       91.39       88.69     10.63 o 
   5   8   2      234.06      219.50      9.58 o 
   6   8   2       15.10       11.08      9.40 o 
   7   8   2        0.85        8.77      8.20 o 
   8   8   2       23.60       23.15      8.45 o 
   9   8   2        4.34       12.00      8.29 o 
  10   8   2       32.78       28.59     11.76 o 
  -4   9   2        3.04        3.47      6.43 o 
  -3   9   2      123.57      120.85      7.95 o 
  -2   9   2       10.25        6.42      5.06 o 
  -1   9   2      281.01      272.07      9.71 o 
   0   9   2        5.02        7.53      4.64 o 
   1   9   2       12.21       13.26      4.28 o 
   2   9   2      130.97      143.47      8.81 o 
   3   9   2        0.15        0.00      3.20 o 
   4   9   2        4.78        1.68      4.95 o 
   5   9   2       17.90       18.31      8.40 o 
   6   9   2      264.51      281.78     15.88 o 
   7   9   2        6.98        7.63      9.60 o 
   8   9   2       16.05       14.97      8.52 o 
   9   9   2       11.82       12.96      9.01 o 
  10   9   2       29.08       49.02     10.74 o 
  -2  10   2       19.69       17.84      6.47 o 
  -1  10   2       17.38       17.11      5.16 o 
   0  10   2        1.98        3.84      4.78 o 
   1  10   2      247.15      257.06     11.27 o 
   2  10   2      180.44      170.37      9.46 o 
   3  10   2       31.77       25.23      5.40 o 
   4  10   2       28.93       11.89      7.01 o 
   5  10   2      150.00      161.92     14.21 o 
   6  10   2        4.65        0.40      8.57 o 
   7  10   2      163.70      172.87     14.35 o 
   8  10   2       29.91       30.57     10.29 o 
   9  10   2        9.12        8.63      9.26 o 
  -1  11   2       18.42       15.65      9.52 o 
   0  11   2        1.92        0.00      8.98 o 
   1  11   2        1.31        0.59      7.32 o 
   2  11   2        0.01        4.59      7.12 o 
   3  11   2       20.45       22.76      6.59 o 
   4  11   2       30.44       28.59      7.02 o 
   5  11   2       43.04       55.98     11.63 o 
   6  11   2       13.76        9.36      9.47 o 
   7  11   2       16.08       23.33      9.61 o 
   8  11   2       21.20       26.95      9.41 o 
   1  12   2       46.35       49.85     10.75 o 
   2  12   2       40.28       29.13      7.78 o 
   3  12   2        4.61        6.20      7.86 o 
   4  12   2        3.38        2.18      7.19 o 
   5  12   2        0.03        0.00      8.21 o 
   6  12   2        8.90       16.60     10.79 o 
   7  12   2        0.09        0.00     10.04 o 
  -5 -12   3       16.26       22.63     10.41 o 
  -4 -12   3        4.73        5.26      8.22 o 
  -3 -12   3        1.06        0.00      8.40 o 
  -2 -12   3        2.29        3.68      8.05 o 
  -1 -12   3       12.88        6.56      9.77 o 
   0 -12   3       14.31       17.78      7.16 o 
  -7 -11   3        4.51        8.79     10.32 o 
  -6 -11   3      262.00      270.05     26.79 o 
  -5 -11   3        0.02        7.78      9.39 o 
  -4 -11   3      138.65      138.99     12.96 o 
  -3 -11   3        0.92        0.34      7.25 o 
  -2 -11   3        0.13        0.00      8.32 o 
  -1 -11   3        4.01        5.24      5.50 o 
   0 -11   3        8.95        6.34      5.67 o 
   1 -11   3        1.70        2.63      6.12 o 
   2 -11   3        5.32        8.34      6.76 o 
  -8 -10   3        3.82        1.63      9.19 o 
  -7 -10   3        4.68        3.12      8.96 o 
  -6 -10   3      131.02      145.12     16.85 o 
  -5 -10   3      102.35      111.75     12.30 o 
  -4 -10   3        2.05       11.21      8.36 o 
  -3 -10   3        3.78        0.00      6.77 o 
  -2 -10   3       63.91       81.43      6.14 o 
  -1 -10   3       48.03       37.24      5.14 o 
   0 -10   3       24.77       14.15      5.31 o 
   1 -10   3       33.12       38.70      6.23 o 
   2 -10   3        6.46        6.25      5.82 o 
   3 -10   3        0.01        4.01      6.22 o 
  -8  -9   3        3.63        5.33      8.27 o 
  -7  -9   3        1.81        0.59      8.53 o 
  -6  -9   3        0.01        0.00      8.37 o 
  -5  -9   3       16.23       15.91      8.66 o 
  -4  -9   3       23.66       24.43      8.75 o 
  -3  -9   3        3.33       13.94      5.19 o 
  -2  -9   3        9.55        7.84      3.84 o 
  -1  -9   3      114.68      122.11      5.76 o 
   0  -9   3       22.52       34.43      4.87 o 
   1  -9   3        5.68        6.93      4.90 o 
   2  -9   3        1.59        3.38      5.25 o 
   3  -9   3        0.74        0.73      6.01 o 
   4  -9   3        0.52        6.09      6.17 o 
   5  -9   3        0.02        0.00      6.71 o 
  -9  -8   3       14.02        6.92     11.63 o 
  -8  -8   3        8.46       11.90      7.70 o 
  -7  -8   3       39.12       25.38      7.98 o 
  -6  -8   3      267.82      262.66     16.35 o 
  -5  -8   3       10.00       11.90      8.03 o 
  -4  -8   3      290.76      290.93     14.87 o 
  -3  -8   3        4.94        3.87      4.76 o 
  -2  -8   3       64.68       59.38      4.02 o 
  -1  -8   3       68.62       75.63      5.77 o 
   0  -8   3      106.85      102.76      5.10 o 
   1  -8   3        0.74        0.32      2.28 o 
   2  -8   3       35.60       33.00      4.80 o 
   3  -8   3       51.11       54.15      5.75 o 
   4  -8   3       24.19       32.80      5.50 o 
   5  -8   3       11.83       13.79      6.17 o 
   6  -8   3        1.17        0.00      6.60 o 
  -9  -7   3       27.27       41.80     12.14 o 
  -8  -7   3       62.36       72.94      9.75 o 
  -7  -7   3      107.26      114.16      9.91 o 
  -6  -7   3        1.74        2.19      7.19 o 
  -5  -7   3        0.67        0.00      6.26 o 
  -4  -7   3       16.80       19.78      5.05 o 
  -3  -7   3        2.79        2.22      2.33 o 
  -2  -7   3        2.04        3.19      3.16 o 
  -1  -7   3        3.26        6.66      3.13 o 
   0  -7   3        2.03        1.48      2.31 o 
   1  -7   3       24.15       23.97      2.25 o 
   2  -7   3      165.95      156.84      6.20 o 
   3  -7   3        0.24        4.75      4.61 o 
   4  -7   3       40.40       36.84      5.32 o 
   5  -7   3        0.00        0.00      5.45 o 
   6  -7   3       49.94       51.06      7.82 o 
   7  -7   3       52.49       50.90      8.30 o 
  -9  -6   3       94.87      102.42     13.83 o 
  -8  -6   3        4.75        0.00      9.95 o 
  -7  -6   3       40.73       41.29      7.52 o 
  -6  -6   3      112.25      126.90     10.23 o 
  -5  -6   3        6.81        4.00      6.02 o 
  -4  -6   3      102.71      107.31      8.43 o 
  -3  -6   3        0.37        7.05      1.68 o 
  -2  -6   3       45.12       40.33      2.72 o 
  -1  -6   3        0.62        2.25      1.26 o 
   0  -6   3       72.03       78.11      3.07 o 
   1  -6   3       35.09       36.69      2.14 o 
   2  -6   3       18.03       17.75      2.58 o 
   3  -6   3        4.61        1.28      2.61 o 
   4  -6   3      272.93      266.79      9.63 o 
   5  -6   3       35.82       34.94      5.45 o 
   6  -6   3       29.60       30.71      5.54 o 
   7  -6   3        0.02        2.48      6.22 o 
  -9  -5   3        3.19        0.17     11.39 o 
  -8  -5   3       45.08       28.61      9.70 o 
  -7  -5   3       79.07       64.48      8.05 o 
  -6  -5   3        0.40        2.45      3.63 o 
  -5  -5   3       28.91       36.83      4.07 o 
  -4  -5   3      848.79      879.06     13.96 o 
  -3  -5   3      181.65      202.84      8.93 o 
  -2  -5   3      133.17      107.32      2.80 o 
  -1  -5   3     1195.32     1205.63     10.14 o 
   0  -5   3       14.02       13.38      2.18 o 
   1  -5   3     1640.45     1592.44     11.25 o 
   2  -5   3      445.87      446.23      6.25 o 
   3  -5   3      476.43      480.57     10.27 o 
   4  -5   3       16.06       14.22      3.97 o 
   5  -5   3       19.46       16.78      4.74 o 
   6  -5   3       11.16       10.19      4.92 o 
   7  -5   3       84.10       87.69      6.84 o 
   8  -5   3        0.20        1.45      5.50 o 
  -9  -4   3       30.68       42.43     11.03 o 
  -8  -4   3       29.09       38.72      7.10 o 
  -7  -4   3       61.27       59.87      7.13 o 
  -6  -4   3       59.68       67.64      3.95 o 
  -5  -4   3        7.06        4.11      1.63 o 
  -4  -4   3      219.69      214.53      4.08 o 
  -3  -4   3      629.68      644.85      8.73 o 
  -2  -4   3      189.77      182.62      2.75 o 
  -1  -4   3      164.22      151.61      3.42 o 
   0  -4   3       28.92       32.85      2.33 o 
   1  -4   3       18.95       16.14      2.01 o 
   2  -4   3      410.11      404.38      6.42 o 
   3  -4   3       10.46       13.67      1.86 o 
   4  -4   3       68.37       63.33      4.13 o 
   5  -4   3       19.06       19.17      4.40 o 
   6  -4   3       75.94       71.56      5.96 o 
   7  -4   3       12.08       12.15      4.54 o 
   8  -4   3       11.24       11.70      5.00 o 
   9  -4   3       41.07       42.96      7.73 o 
  -9  -3   3        5.08        9.54      7.16 o 
  -8  -3   3       16.16       37.75      8.70 o 
  -7  -3   3        3.33        0.00      4.88 o 
  -6  -3   3      297.58      290.86      8.86 o 
  -5  -3   3       30.40       22.79      3.86 o 
  -4  -3   3      701.19      658.93      8.36 o 
  -3  -3   3      238.76      240.85      4.17 o 
  -2  -3   3      197.58      187.23      3.19 o 
  -1  -3   3      394.96      397.74      6.52 o 
   0  -3   3       65.48       59.46      1.94 o 
   1  -3   3     1359.90     1406.31      8.75 o 
   2  -3   3      387.02      395.54      5.54 o 
   3  -3   3      107.89      122.38      4.31 o 
   4  -3   3      429.82      448.22      7.88 o 
   5  -3   3       21.63       22.48      4.42 o 
   6  -3   3      234.65      238.71      8.04 o 
   7  -3   3        9.08        4.44      4.19 o 
   8  -3   3       90.20       79.69      6.25 o 
   9  -3   3        0.21        1.88      4.70 o 
  -9  -2   3       12.92       20.38      7.50 o 
  -8  -2   3       58.62       60.55      6.75 o 
  -7  -2   3       36.77       40.75      5.80 o 
  -6  -2   3       31.05       17.85      4.93 o 
  -5  -2   3      519.82      529.54      8.50 o 
  -4  -2   3      657.44      691.73     10.23 o 
  -3  -2   3      103.02      108.79      3.31 o 
  -2  -2   3      606.81      576.84      4.84 o 
  -1  -2   3      120.13      119.75      2.60 o 
   0  -2   3    21356.59    21433.91     48.55 o 
   1  -2   3    22639.13    22248.14    131.06 o 
   2  -2   3     1863.39     1785.30     21.10 o 
   3  -2   3      360.24      388.15      6.11 o 
   4  -2   3      912.77      893.90     11.75 o 
   5  -2   3      944.14     1026.77     12.97 o 
   6  -2   3       17.96       13.78      3.83 o 
   7  -2   3       39.89       35.18      5.40 o 
   8  -2   3       93.24       88.88      6.85 o 
   9  -2   3        1.74        0.00      4.68 o 
  10  -2   3        9.53        6.43      6.05 o 
  -9  -1   3        0.38        2.83      7.36 o 
  -8  -1   3       11.77        8.03      5.72 o 
  -7  -1   3       52.74       50.08      5.92 o 
  -6  -1   3      663.92      638.57     12.89 o 
  -5  -1   3      407.19      426.75     10.34 o 
  -4  -1   3      406.01      429.74      9.04 o 
  -3  -1   3      954.05     1005.28     11.19 o 
  -2  -1   3        0.69        1.04      0.93 o 
  -1  -1   3     2313.17     2282.18     18.10 o 
   0  -1   3      760.40      775.63      7.98 o 
   1  -1   3    12044.03    11696.56     40.13 o 
   2  -1   3      327.12      281.05      5.80 o 
   3  -1   3      202.16      204.40      4.81 o 
   4  -1   3       42.50       58.00      4.40 o 
   5  -1   3      364.94      412.84     12.49 o 
   6  -1   3      320.53      352.87     10.77 o 
   7  -1   3       50.34       52.88      5.93 o 
   8  -1   3        4.49        7.94      4.52 o 
   9  -1   3       14.49       15.21      5.11 o 
  10  -1   3       15.14       10.56      5.75 o 
  -9   0   3       20.48       26.99      6.56 o 
  -8   0   3        0.02        1.59      5.52 o 
  -7   0   3       59.52       66.94      7.57 o 
  -6   0   3      120.52      132.97      9.99 o 
  -5   0   3      115.67      106.65      5.50 o 
  -4   0   3       11.27        7.64      2.20 o 
  -3   0   3      861.77      846.09     13.31 o 
  -2   0   3      276.23      322.30      4.30 o 
  -1   0   3      130.69      119.51      3.77 o 
   0   0   3        2.63        3.23      0.99 o 
   1   0   3      164.79      181.22      2.60 o 
   2   0   3        9.00        9.10      1.25 o 
   3   0   3        2.62        3.29      1.53 o 
   4   0   3        0.09        1.67      2.18 o 
   5   0   3      743.56      779.88     14.96 o 
   6   0   3      352.34      350.00      9.25 o 
   7   0   3       13.45       10.22      4.66 o 
   8   0   3       20.92       20.84      4.96 o 
   9   0   3       18.46       12.44      4.94 o 
  10   0   3        7.91        5.29      5.14 o 
  -8   1   3       60.27       72.48      7.63 o 
  -7   1   3       45.09       41.39      6.70 o 
  -6   1   3       12.09        9.96      5.92 o 
  -5   1   3     1385.32     1412.00     21.29 o 
  -4   1   3      433.10      411.30     11.56 o 
  -3   1   3       94.27       85.26      4.11 o 
  -2   1   3      266.65      260.21      4.01 o 
  -1   1   3       59.78       52.06      1.78 o 
   0   1   3      111.88      106.48      2.70 o 
   1   1   3      380.01      414.11      4.50 o 
   2   1   3       53.84       55.19      1.70 o 
   3   1   3      424.90      394.13      4.05 o 
   4   1   3      806.60      815.17      7.12 o 
   5   1   3       13.04        5.15      3.07 o 
   6   1   3       57.76       72.27      5.79 o 
   7   1   3      193.69      186.68      7.17 o 
   8   1   3      144.67      134.67      8.31 o 
   9   1   3      133.59      126.85      7.74 o 
  10   1   3       17.73       24.44      5.78 o 
  11   1   3        1.98        3.19      6.92 o 
  -8   2   3       27.57       27.83      6.44 o 
  -7   2   3       15.50       15.76      6.25 o 
  -6   2   3        5.30        5.82      4.83 o 
  -5   2   3      290.10      288.50     10.09 o 
  -4   2   3       62.26       59.88      4.96 o 
  -3   2   3       34.98       35.23      3.67 o 
  -2   2   3     1101.24     1238.24     14.33 o 
  -1   2   3     2133.99     2134.39     13.05 o 
   0   2   3      833.23      822.82      6.33 o 
   1   2   3      719.62      707.83      8.32 o 
   2   2   3     2198.33     2154.71     11.68 o 
   3   2   3     1507.40     1529.46      9.55 o 
   4   2   3      633.27      636.11      6.51 o 
   5   2   3      153.48      181.38      6.34 o 
   6   2   3       93.84       89.53      5.84 o 
   7   2   3       68.04       73.21      6.07 o 
   8   2   3        7.96        7.83      4.74 o 
   9   2   3       40.39       41.08      5.41 o 
  10   2   3       11.94        7.27      4.92 o 
  11   2   3        7.41        1.75      9.45 o 
  -8   3   3        0.14        0.00      6.73 o 
  -7   3   3       10.98       10.43      6.31 o 
  -6   3   3        0.45        0.00      4.91 o 
  -5   3   3       11.40       10.28      4.77 o 
  -4   3   3      187.22      183.41     10.89 o 
  -3   3   3      142.40      144.40      5.14 o 
  -2   3   3      505.55      603.94      8.27 o 
  -1   3   3      589.68      638.79      7.90 o 
   0   3   3      131.77      131.33      3.75 o 
   1   3   3      116.43      112.35      3.75 o 
   2   3   3      293.68      300.79      5.32 o 
   3   3   3      900.71      947.43      7.88 o 
   4   3   3       25.84       21.23      2.02 o 
   5   3   3       30.21       25.33      2.81 o 
   6   3   3        0.40       11.82      3.59 o 
   7   3   3       38.91       41.93      5.12 o 
   8   3   3        0.34        0.00      4.26 o 
   9   3   3       17.04       23.96      4.83 o 
  10   3   3       63.17       51.39      5.96 o 
  11   3   3       28.96       32.65      8.55 o 
  -7   4   3        2.13        3.11      6.20 o 
  -6   4   3        8.17       13.00      4.65 o 
  -5   4   3      354.08      355.36     10.45 o 
  -4   4   3       94.18       95.53      5.94 o 
  -3   4   3      514.39      500.89     11.14 o 
  -2   4   3      150.06      171.46      6.47 o 
  -1   4   3        0.09        0.00      2.45 o 
   0   4   3     1254.92     1233.47     12.14 o 
   1   4   3        1.45        0.00      2.02 o 
   2   4   3      228.74      248.10      6.26 o 
   3   4   3     1690.05     1764.14     16.31 o 
   4   4   3      477.10      542.91     13.40 o 
   5   4   3      193.66      190.08      5.25 o 
   6   4   3      119.01      114.77      4.66 o 
   7   4   3      330.35      307.86     10.15 o 
   8   4   3        4.72        0.00      4.81 o 
   9   4   3      200.27      194.11     12.99 o 
  10   4   3       22.38       26.64      7.74 o 
  11   4   3        0.07        3.82      8.05 o 
  -7   5   3        0.09        1.61      7.20 o 
  -6   5   3        9.90        6.35      5.71 o 
  -5   5   3       17.99       17.37      4.79 o 
  -4   5   3      138.27      122.75      7.54 o 
  -3   5   3       54.65       49.43      5.05 o 
  -2   5   3       67.71       57.91      5.00 o 
  -1   5   3        0.05        1.19      2.99 o 
   0   5   3       10.74       12.08      3.03 o 
   1   5   3       43.52       39.40      3.61 o 
   2   5   3     1004.69     1028.22     13.86 o 
   3   5   3      872.51      889.51     20.14 o 
   4   5   3       15.25       24.39      3.67 o 
   5   5   3      924.06      910.33     18.48 o 
   6   5   3        9.88       19.03      3.88 o 
   7   5   3     1168.71     1165.20     14.19 o 
   8   5   3       58.17       51.82      6.22 o 
   9   5   3        0.16        4.87      7.21 o 
  10   5   3       40.27       37.33      7.95 o 
  11   5   3        0.89        9.86      8.34 o 
  -6   6   3       21.63       17.72      6.20 o 
  -5   6   3       16.34       17.91      4.81 o 
  -4   6   3        0.07        0.00      5.21 o 
  -3   6   3       69.69       55.76      5.95 o 
  -2   6   3       28.08       26.69      4.62 o 
  -1   6   3        9.92        8.20      3.45 o 
   0   6   3       18.30       13.26      3.46 o 
   1   6   3       22.02       27.94      3.61 o 
   2   6   3      286.93      265.96      7.45 o 
   3   6   3       87.42       71.55      7.05 o 
   4   6   3       13.09       11.87      4.04 o 
   5   6   3       16.37       19.35      3.53 o 
   6   6   3        6.39        8.00      3.98 o 
   7   6   3      276.84      254.64      9.49 o 
   8   6   3       38.58       39.49      8.43 o 
   9   6   3        0.92       14.75      9.60 o 
  10   6   3        2.79        0.00      8.09 o 
  11   6   3        0.95        0.00      8.72 o 
  -5   7   3       17.67       11.84      6.00 o 
  -4   7   3       34.15       31.07      6.03 o 
  -3   7   3        8.56       10.42      5.23 o 
  -2   7   3       93.13       92.29      6.26 o 
  -1   7   3       21.01       20.63      4.35 o 
   0   7   3      604.52      606.85     13.43 o 
   1   7   3       89.53       91.28      5.43 o 
   2   7   3      408.52      403.33      8.74 o 
   3   7   3      367.97      370.41      9.08 o 
   4   7   3       20.24       18.19      5.97 o 
   5   7   3       64.37       75.67      7.62 o 
   6   7   3      356.06      332.52      8.75 o 
   7   7   3     1433.16     1397.40     27.34 o 
   8   7   3       72.34       72.75      9.45 o 
   9   7   3       75.32       64.92      9.99 o 
  10   7   3      114.14      136.15     15.22 o 
  11   7   3        7.90        9.62     11.39 o 
  -4   8   3        0.83        7.74      5.60 o 
  -3   8   3        1.72        1.34      4.94 o 
  -2   8   3       42.16       34.85      5.36 o 
  -1   8   3        0.85        0.00      4.29 o 
   0   8   3      162.33      168.42      7.42 o 
   1   8   3       26.25       27.82      4.49 o 
   2   8   3        0.16        0.00      3.88 o 
   3   8   3        1.19        2.16      3.34 o 
   4   8   3       67.60       61.25      5.32 o 
   5   8   3      200.66      221.44     14.00 o 
   6   8   3      232.48      230.73     18.07 o 
   7   8   3       10.77        2.43      8.39 o 
   8   8   3      113.12      124.09     11.45 o 
   9   8   3       16.64       14.16      8.37 o 
  10   8   3       86.27      108.35     14.74 o 
  -3   9   3       11.20        9.11      5.66 o 
  -2   9   3       18.04       18.60      5.41 o 
  -1   9   3      193.83      185.02      8.71 o 
   0   9   3      113.90      113.99      6.76 o 
   1   9   3       22.15       25.33      4.75 o 
   2   9   3      174.69      173.23      7.34 o 
   3   9   3       63.44       67.67      5.00 o 
   4   9   3       30.53       38.86      4.43 o 
   5   9   3       53.44       57.54      5.61 o 
   6   9   3      121.13      144.02     12.97 o 
   7   9   3      224.33      237.81     17.18 o 
   8   9   3       15.00       26.24      9.18 o 
   9   9   3        0.05        0.00      8.90 o 
  10   9   3        3.33        0.00      9.27 o 
  -2  10   3        0.01        6.33      5.77 o 
  -1  10   3      114.83      112.69      7.65 o 
   0  10   3      135.85      136.66      7.68 o 
   1  10   3      264.53      249.09      9.97 o 
   2  10   3      282.64      310.27     12.39 o 
   3  10   3       56.45       57.73      6.55 o 
   4  10   3       13.35        5.59      6.17 o 
   5  10   3       36.63       35.88      9.72 o 
   6  10   3       56.83       72.00     10.99 o 
   7  10   3       51.43       41.99     10.53 o 
   8  10   3       42.49       47.51     10.24 o 
   9  10   3       15.55       11.27     13.03 o 
   0  11   3       58.64       69.34      8.62 o 
   1  11   3       12.15        6.94      7.28 o 
   2  11   3        1.33        0.00      7.32 o 
   3  11   3        6.55       19.90      6.55 o 
   4  11   3       11.64       14.38      5.88 o 
   5  11   3        0.00        0.00      7.25 o 
   6  11   3       78.13       76.13     16.98 o 
   7  11   3        8.34        2.99      9.41 o 
   8  11   3        3.62       14.12      9.66 o 
   2  12   3        1.20        3.24      8.10 o 
   3  12   3        0.37        1.80      8.08 o 
   4  12   3       26.36       28.97      7.10 o 
   5  12   3        0.01        0.00      7.47 o 
   6  12   3       36.45       22.07      8.63 o 
   7  12   3        4.85        1.98     10.27 o 
  -4 -12   4       71.29       74.35      9.85 o 
  -3 -12   4        1.23        0.00      8.33 o 
  -2 -12   4        5.43        0.00      8.27 o 
  -1 -12   4        0.22        0.00     10.16 o 
  -6 -11   4       14.69       12.53      9.92 o 
  -5 -11   4        3.71        0.00     10.02 o 
  -4 -11   4       12.19        8.53      8.83 o 
  -3 -11   4        2.80        0.00      8.28 o 
  -2 -11   4        5.12        0.00      7.40 o 
  -1 -11   4       19.12       17.12      4.93 o 
   0 -11   4        0.16        1.26      5.40 o 
   1 -11   4        6.47        8.42      5.89 o 
   2 -11   4        2.10        2.95      6.76 o 
  -7 -10   4        2.61        0.00      9.26 o 
  -6 -10   4      169.32      171.16     19.31 o 
  -5 -10   4        0.73        2.90      8.97 o 
  -4 -10   4      213.09      212.01     14.65 o 
  -3 -10   4       20.58       34.62      7.09 o 
  -2 -10   4        3.89        2.20      4.20 o 
  -1 -10   4      159.55      159.02      7.25 o 
   0 -10   4        4.67        9.16      5.12 o 
   1 -10   4       51.19       52.47      6.34 o 
   2 -10   4        0.23        2.11      6.16 o 
   3 -10   4        0.32        4.70      6.27 o 
  -8  -9   4        0.85        0.00     11.23 o 
  -7  -9   4        1.11        7.90      7.78 o 
  -6  -9   4       81.84       83.45     11.06 o 
  -5  -9   4        1.15        0.29      8.47 o 
  -4  -9   4       84.69       87.07     10.69 o 
  -3  -9   4       72.00       72.19     10.05 o 
  -2  -9   4        2.02        5.75      3.81 o 
  -1  -9   4       73.26       60.15      5.12 o 
   0  -9   4       25.62       30.60      4.68 o 
   1  -9   4       11.92       15.84      4.94 o 
   2  -9   4        3.76        2.68      5.29 o 
   3  -9   4        0.21        4.11      5.96 o 
   4  -9   4       34.86       39.22      7.33 o 
   5  -9   4        2.34        0.00      6.85 o 
  -8  -8   4       80.54      101.92     14.02 o 
  -7  -8   4        7.10       10.46      7.90 o 
  -6  -8   4      133.71      168.45     16.44 o 
  -5  -8   4       38.98       43.87      8.96 o 
  -4  -8   4        8.51       10.37      7.50 o 
  -3  -8   4       42.24       38.80      3.90 o 
  -2  -8   4        0.00        0.00      3.49 o 
  -1  -8   4       13.83       16.87      4.05 o 
   0  -8   4       12.11       11.80      3.21 o 
   1  -8   4       10.75       15.08      4.88 o 
   2  -8   4      113.41      113.57      7.12 o 
   3  -8   4       19.20       18.40      5.47 o 
   4  -8   4        0.01        0.00      5.99 o 
   5  -8   4       57.74       58.82      7.59 o 
   6  -8   4        0.19        0.00      6.63 o 
  -9  -7   4        3.83        8.77     12.25 o 
  -8  -7   4        0.70        0.00     10.49 o 
  -7  -7   4       14.83       15.70      6.91 o 
  -6  -7   4       22.19       25.28      7.12 o 
  -5  -7   4       18.44       13.97      6.87 o 
  -4  -7   4       45.48       50.13      7.73 o 
  -3  -7   4      459.15      455.98      9.24 o 
  -2  -7   4       18.83       15.05      3.34 o 
  -1  -7   4      199.98      193.38      6.49 o 
   0  -7   4       73.54       73.54      3.46 o 
   1  -7   4       54.73       52.59      2.89 o 
   2  -7   4      177.74      172.91      7.79 o 
   3  -7   4        5.34        4.16      5.41 o 
   4  -7   4       17.73       22.63      5.47 o 
   5  -7   4        1.78        3.33      6.58 o 
   6  -7   4       67.90       73.72      8.69 o 
   7  -7   4       44.33       64.72      8.03 o 
  -9  -6   4       10.29       15.15     10.92 o 
  -8  -6   4        9.00        8.18      9.88 o 
  -7  -6   4        0.07        2.76      5.40 o 
  -6  -6   4       35.96       47.78      6.07 o 
  -5  -6   4       24.16       25.66      4.95 o 
  -4  -6   4        2.08        2.35      1.81 o 
  -3  -6   4        0.49        1.91      1.98 o 
  -2  -6   4      146.71      156.85      3.81 o 
  -1  -6   4        0.93        0.00      3.02 o 
   0  -6   4       10.91        9.84      2.54 o 
   1  -6   4        1.63        1.41      1.37 o 
   2  -6   4       51.19       52.56      3.96 o 
   3  -6   4       34.24       36.12      3.78 o 
   4  -6   4       25.11       19.93      5.02 o 
   5  -6   4        9.71        7.58      4.81 o 
   6  -6   4        0.06        2.02      6.48 o 
   7  -6   4       24.61       24.23      8.00 o 
   8  -6   4        0.51        3.69      6.17 o 
  -9  -5   4       46.41       40.60     11.10 o 
  -8  -5   4       18.20       19.05      7.90 o 
  -7  -5   4       23.79       16.51      7.39 o 
  -6  -5   4       96.84      102.32      8.50 o 
  -5  -5   4      149.68      138.60      9.09 o 
  -4  -5   4      368.25      398.49      9.29 o 
  -3  -5   4     2085.83     2126.00     15.49 o 
  -2  -5   4        7.93        9.59      1.56 o 
  -1  -5   4        5.78        6.78      1.82 o 
   0  -5   4       67.96       65.82      2.49 o 
   1  -5   4      125.80      123.19      4.46 o 
   2  -5   4       16.94       20.91      2.66 o 
   3  -5   4        0.00        1.69      2.47 o 
   4  -5   4       96.81      114.42      5.40 o 
   5  -5   4       21.69       27.23      4.85 o 
   6  -5   4        2.08        2.49      4.56 o 
   7  -5   4        0.01        1.44      6.22 o 
   8  -5   4       69.13       71.17      7.74 o 
  -9  -4   4        3.00        0.00      8.22 o 
  -8  -4   4       48.90       49.47      9.92 o 
  -7  -4   4       13.78       12.62      6.94 o 
  -6  -4   4        8.58        9.94      6.83 o 
  -5  -4   4        0.04        0.00      2.51 o 
  -4  -4   4        8.99       11.11      2.66 o 
  -3  -4   4      121.12      129.97      3.76 o 
  -2  -4   4      130.61      126.67      2.94 o 
  -1  -4   4        1.21        2.50      1.31 o 
   0  -4   4      959.82      983.37      7.47 o 
   1  -4   4     2185.19     2210.02     21.13 o 
   2  -4   4      443.13      471.49      7.31 o 
   3  -4   4      233.49      232.08      8.79 o 
   4  -4   4       84.15       80.58      3.40 o 
   5  -4   4      153.59      142.99      5.22 o 
   6  -4   4       57.74       53.41      5.34 o 
   7  -4   4       43.88       50.82      5.28 o 
   8  -4   4       94.02       94.46      7.85 o 
   9  -4   4       26.63       21.78      6.09 o 
  -9  -3   4       17.67       22.83      7.62 o 
  -8  -3   4        4.05        5.34      6.79 o 
  -7  -3   4       55.70       52.95      8.56 o 
  -6  -3   4       12.85        9.84      6.09 o 
  -5  -3   4        3.23        0.83      3.71 o 
  -4  -3   4       32.66       32.76      2.17 o 
  -3  -3   4        0.45        0.00      1.15 o 
  -2  -3   4        0.64        1.51      1.57 o 
  -1  -3   4       12.29        7.07      1.64 o 
   0  -3   4       52.26       61.81      2.15 o 
   1  -3   4       60.90       68.01      2.32 o 
   2  -3   4     2440.13     2425.47     25.04 o 
   3  -3   4      524.79      496.63      7.05 o 
   4  -3   4      157.58      170.35      4.63 o 
   5  -3   4       73.51       75.67      4.25 o 
   6  -3   4       14.67       12.71      3.98 o 
   7  -3   4       16.73       11.65      4.44 o 
   8  -3   4       22.77       15.40      4.39 o 
   9  -3   4        0.99        6.00      5.62 o 
  -9  -2   4        6.70       10.41      8.13 o 
  -8  -2   4        8.50        4.48      7.06 o 
  -7  -2   4        0.89        0.00      6.30 o 
  -6  -2   4       18.58       21.37      6.28 o 
  -5  -2   4       59.93       56.59      3.86 o 
  -4  -2   4       52.70       46.03      3.01 o 
  -3  -2   4     1143.78     1068.80     14.61 o 
  -2  -2   4       15.55       13.76      1.51 o 
  -1  -2   4     1124.77     1095.30     13.92 o 
   0  -2   4      269.37      266.59      3.96 o 
   1  -2   4     1412.88     1397.10     11.47 o 
   2  -2   4        5.02        5.54      2.36 o 
   3  -2   4       81.32       80.69      3.48 o 
   4  -2   4      122.83      118.24      3.82 o 
   5  -2   4        0.16        2.31      2.51 o 
   6  -2   4       10.15       10.54      3.56 o 
   7  -2   4       66.95       71.37      5.75 o 
   8  -2   4       24.57       20.53      4.78 o 
   9  -2   4       53.96       63.73      6.25 o 
  10  -2   4        1.28        3.31      6.73 o 
  -9  -1   4       10.37       14.61      7.93 o 
  -8  -1   4       40.80       30.50      6.07 o 
  -7  -1   4       89.09       88.38      8.68 o 
  -6  -1   4        1.55        3.70      5.87 o 
  -5  -1   4     1218.65     1205.33     15.18 o 
  -4  -1   4       25.75       28.84      2.75 o 
  -3  -1   4     1332.50     1359.54     16.70 o 
  -2  -1   4      118.32      121.39      3.83 o 
  -1  -1   4      257.16      261.28      3.65 o 
   0  -1   4        3.98        2.73      1.24 o 
   1  -1   4     2452.02     2501.02      9.66 o 
   2  -1   4      671.13      594.76      6.57 o 
   3  -1   4       19.46       23.46      2.62 o 
   4  -1   4       59.61       49.57      3.89 o 
   5  -1   4     2819.89     2910.29     39.29 o 
   6  -1   4      309.03      335.88     11.87 o 
   7  -1   4      105.08      104.85      6.36 o 
   8  -1   4       94.48       89.76      8.10 o 
   9  -1   4       49.68       50.75      6.22 o 
  10  -1   4        4.32        3.25      5.16 o 
  -8   0   4       19.09       26.42      6.04 o 
  -7   0   4       36.15       22.66      6.09 o 
  -6   0   4      247.62      247.79     11.94 o 
  -5   0   4      125.68      133.30      5.58 o 
  -4   0   4        0.03        5.14      2.25 o 
  -3   0   4      126.57      121.97      3.39 o 
  -2   0   4      489.21      529.91      6.63 o 
  -1   0   4      742.34      802.23      9.85 o 
   0   0   4      706.55      709.92      7.27 o 
   1   0   4      151.90      142.32      2.64 o 
   2   0   4     1940.02     1905.07     10.41 o 
   3   0   4        9.60        9.97      1.54 o 
   4   0   4     1151.56     1133.96      9.90 o 
   5   0   4      581.72      579.16      8.99 o 
   6   0   4      110.39      108.26      5.33 o 
   7   0   4      116.12      122.36      6.26 o 
   8   0   4       18.83       15.25      5.13 o 
   9   0   4       27.18       31.60      5.72 o 
  10   0   4        1.19        0.34      4.98 o 
  11   0   4        1.98        2.34      5.68 o 
  -8   1   4        4.29        3.76      6.37 o 
  -7   1   4       18.34       23.62      6.01 o 
  -6   1   4       21.97       18.16      4.94 o 
  -5   1   4      580.96      576.03     10.83 o 
  -4   1   4      242.69      259.00      8.52 o 
  -3   1   4       69.82       64.06      3.14 o 
  -2   1   4     1056.72     1091.04     15.20 o 
  -1   1   4     1058.68     1107.28      7.90 o 
   0   1   4     3281.11     3220.12     16.01 o 
   1   1   4       77.27       73.97      2.75 o 
   2   1   4     2067.50     2011.33     12.79 o 
   3   1   4      899.05      863.30      5.88 o 
   4   1   4       75.12       82.41      2.78 o 
   5   1   4      924.96      847.47     10.23 o 
   6   1   4      240.79      263.17      8.15 o 
   7   1   4        8.69        6.67      4.36 o 
   8   1   4        5.28        2.61      4.39 o 
   9   1   4      143.96      134.82      7.46 o 
  10   1   4        4.82        4.52      5.72 o 
  11   1   4        0.82        0.00      5.71 o 
  -8   2   4        0.02        5.95      6.76 o 
  -7   2   4       12.34       18.53      6.61 o 
  -6   2   4        1.26        0.00      4.62 o 
  -5   2   4      151.27      143.07      6.60 o 
  -4   2   4       58.06       69.06      4.69 o 
  -3   2   4      749.49      765.35      9.89 o 
  -2   2   4      355.75      330.55      5.31 o 
  -1   2   4     1635.86     1882.15     16.85 o 
   0   2   4     4810.41     5022.60     24.78 o 
   1   2   4      834.34      763.14     10.99 o 
   2   2   4      344.49      323.88      4.39 o 
   3   2   4      346.32      384.43      4.38 o 
   4   2   4       33.31       32.76      2.18 o 
   5   2   4      242.41      237.70      6.59 o 
   6   2   4       87.02       92.08      5.12 o 
   7   2   4      111.90      109.34      6.82 o 
   8   2   4      147.80      138.70      8.10 o 
   9   2   4       19.02       17.30      4.93 o 
  10   2   4      256.25      261.29     12.37 o 
  11   2   4        2.82        2.20      5.83 o 
  -7   3   4        8.91       15.35      6.79 o 
  -6   3   4        9.84        0.00      5.20 o 
  -5   3   4        4.61        5.16      4.07 o 
  -4   3   4        8.82        7.22      3.24 o 
  -3   3   4       53.85       59.12      3.58 o 
  -2   3   4      185.55      184.28      4.92 o 
  -1   3   4      100.23      113.22      3.69 o 
   0   3   4       86.90       89.22      3.49 o 
   1   3   4      173.07      187.18      4.94 o 
   2   3   4       41.41       50.78      2.67 o 
   3   3   4      238.03      240.58      5.30 o 
   4   3   4      586.76      641.95      6.95 o 
   5   3   4      732.65      764.46     10.98 o 
   6   3   4      312.14      325.32      8.25 o 
   7   3   4       89.33       85.20      6.19 o 
   8   3   4       95.44       88.54      7.93 o 
   9   3   4       94.19       75.25      6.13 o 
  10   3   4        5.93        8.82      4.79 o 
  11   3   4        1.88        3.22      7.81 o 
  -7   4   4        5.67        6.24      6.56 o 
  -6   4   4       27.96       32.03      5.96 o 
  -5   4   4        6.54        3.90      4.00 o 
  -4   4   4       82.62       84.49      6.23 o 
  -3   4   4        4.98        2.79      3.70 o 
  -2   4   4       33.39       36.39      4.05 o 
  -1   4   4       26.19       18.86      2.66 o 
   0   4   4       92.14      108.21      5.10 o 
   1   4   4      196.49      219.10      5.62 o 
   2   4   4      103.36      121.29      6.13 o 
   3   4   4     6234.88     6886.63     43.61 o 
   4   4   4      543.98      693.23     10.49 o 
   5   4   4      322.49      312.58      6.73 o 
   6   4   4      547.53      525.68     21.24 o 
   7   4   4       65.67       62.81      6.05 o 
   8   4   4      403.23      409.54     12.51 o 
   9   4   4       20.96       17.82      5.09 o 
  10   4   4        0.11        0.71      5.86 o 
  11   4   4        0.80        0.00      8.32 o 
  -6   5   4       10.30        5.28      5.93 o 
  -5   5   4        0.66        2.11      4.70 o 
  -4   5   4       20.24       13.05      4.35 o 
  -3   5   4        0.03        0.00      4.06 o 
  -2   5   4      318.13      321.24      9.48 o 
  -1   5   4      112.12      140.02      5.94 o 
   0   5   4       63.22       52.35      3.87 o 
   1   5   4     1646.58     1637.30     25.96 o 
   2   5   4      593.95      627.33     13.66 o 
   3   5   4      375.81      348.71     11.30 o 
   4   5   4       20.58       19.72      5.54 o 
   5   5   4      649.78      624.10     11.30 o 
   6   5   4       13.98       12.98      5.09 o 
   7   5   4        0.02        0.00      4.05 o 
   8   5   4       97.98       94.20      7.42 o 
   9   5   4      193.92      176.00     12.03 o 
  10   5   4       62.71       54.02      8.63 o 
  11   5   4       12.92       22.52      8.58 o 
  -5   6   4        4.18        8.90      5.73 o 
  -4   6   4       42.96       31.83      5.57 o 
  -3   6   4       71.85       67.95      6.18 o 
  -2   6   4      168.59      168.37      7.54 o 
  -1   6   4       10.98        6.97      3.70 o 
   0   6   4       13.18        8.13      3.63 o 
   1   6   4        3.61        1.09      3.32 o 
   2   6   4       24.91       23.28      3.52 o 
   3   6   4        7.24        3.17      4.90 o 
   4   6   4       82.72       80.12      7.75 o 
   5   6   4       52.01       59.98      8.97 o 
   6   6   4      379.71      382.70     11.33 o 
   7   6   4      128.81      121.77      8.18 o 
   8   6   4        6.76       20.66      8.16 o 
   9   6   4        0.24        0.04      9.62 o 
  10   6   4       19.67       25.44      8.45 o 
  11   6   4       17.58       15.37      8.99 o 
  -5   7   4       11.35        3.70      6.67 o 
  -4   7   4        1.43        2.30      5.63 o 
  -3   7   4       95.87       94.05      6.86 o 
  -2   7   4      201.64      203.50      8.38 o 
  -1   7   4      117.78      140.26      6.97 o 
   0   7   4      163.53      171.30      7.29 o 
   1   7   4      132.80      110.41      6.12 o 
   2   7   4        2.34        3.83      3.47 o 
   3   7   4       16.42       14.57      4.09 o 
   4   7   4        1.22        1.26      6.29 o 
   5   7   4       64.18       62.89      8.03 o 
   6   7   4      177.65      187.31     10.69 o 
   7   7   4       52.82       50.71      6.67 o 
   8   7   4        8.20        1.05      7.90 o 
   9   7   4        6.63       11.62      8.23 o 
  10   7   4       31.48       22.22     11.17 o 
  11   7   4        4.89        0.00     11.94 o 
  -4   8   4        3.52       12.92      6.08 o 
  -3   8   4       33.57       34.70      5.79 o 
  -2   8   4        8.98        9.53      4.83 o 
  -1   8   4       73.49       70.31      6.17 o 
   0   8   4      290.87      299.47      9.63 o 
   1   8   4      150.56      132.01      6.94 o 
   2   8   4      327.05      339.15      9.68 o 
   3   8   4       23.54       24.29      4.54 o 
   4   8   4      169.98      155.18      7.30 o 
   5   8   4       80.40       88.09      9.19 o 
   6   8   4      344.76      356.17     12.61 o 
   7   8   4       22.73       27.46      7.54 o 
   8   8   4      114.16      113.04     11.20 o 
   9   8   4       17.13       13.35      8.25 o 
  10   8   4        0.53        4.44     11.03 o 
  11   8   4        9.93       22.33     11.47 o 
  -3   9   4        0.11        0.00      6.01 o 
  -2   9   4       55.46       52.16      5.94 o 
  -1   9   4        0.60        4.34      4.74 o 
   0   9   4        4.83        4.74      4.51 o 
   1   9   4        0.03        0.00      4.40 o 
   2   9   4        2.88        4.03      4.36 o 
   3   9   4       45.10       47.11      5.24 o 
   4   9   4        0.24        0.00      4.09 o 
   5   9   4       28.49       32.99      5.08 o 
   6   9   4        5.14        4.07      8.85 o 
   7   9   4       15.06       18.21      9.21 o 
   8   9   4        0.85       17.73     15.31 o 
   9   9   4        7.77        6.71      8.97 o 
  10   9   4       14.77       10.91      9.60 o 
  -1  10   4       32.54       25.55      5.87 o 
   0  10   4        9.19        9.08      5.32 o 
   1  10   4        8.31        4.34      4.59 o 
   2  10   4      126.81      142.21      7.54 o 
   3  10   4       64.81       65.59      7.51 o 
   4  10   4        4.45        2.13      6.17 o 
   5  10   4        7.46       16.34      6.52 o 
   6  10   4      101.33       96.44     15.41 o 
   7  10   4        0.67        0.00      9.32 o 
   8  10   4       37.17       63.69     12.15 o 
   9  10   4       42.06       44.66     11.75 o 
   0  11   4        2.66        1.40      6.70 o 
   1  11   4        3.10        8.62      9.92 o 
   2  11   4        0.03        2.48      6.25 o 
   3  11   4       63.68       52.57      7.58 o 
   4  11   4       23.20       23.24      5.80 o 
   5  11   4       18.75       18.58      6.68 o 
   6  11   4      158.30      196.53     19.33 o 
   7  11   4        0.09        5.40     10.36 o 
   8  11   4       23.00       46.20     11.74 o 
   2  12   4        9.79       12.71      8.37 o 
   3  12   4        6.43        1.91      8.32 o 
   4  12   4       91.91      107.11     10.77 o 
   5  12   4        5.19        3.03      7.49 o 
   6  12   4       66.55       65.12      9.52 o 
   7  12   4        1.11        0.00     11.80 o 
  -2 -12   5        0.01        0.00      8.04 o 
  -5 -11   5       26.14       17.77      9.65 o 
  -4 -11   5       12.26       26.34      8.91 o 
  -3 -11   5       16.44       23.96      7.76 o 
  -2 -11   5        4.81        0.35      7.21 o 
  -1 -11   5        0.00        0.00      5.36 o 
   0 -11   5       76.89       84.18      7.63 o 
   1 -11   5        4.83        7.10      6.00 o 
   2 -11   5        1.04        3.98      6.68 o 
  -6 -10   5       25.95       27.88      9.22 o 
  -5 -10   5       28.89       35.43      9.84 o 
  -4 -10   5       10.81        6.51      8.54 o 
  -3 -10   5        8.51       15.25      6.27 o 
  -2 -10   5       54.53       50.25      6.42 o 
  -1 -10   5        8.84        9.98      4.38 o 
   0 -10   5       16.79       19.05      4.85 o 
   1 -10   5        6.07        7.46      5.59 o 
   2 -10   5       34.88       44.42      6.97 o 
   3 -10   5        9.60       13.26      6.37 o 
  -7  -9   5       56.86       73.41     16.77 o 
  -6  -9   5       34.07       32.86      8.75 o 
  -5  -9   5        8.03        0.00      8.45 o 
  -4  -9   5        6.45        4.58      8.42 o 
  -3  -9   5        0.16        1.27      6.14 o 
  -2  -9   5        9.00        9.33      3.60 o 
  -1  -9   5      105.30      110.60      5.93 o 
   0  -9   5       35.04       42.16      4.84 o 
   1  -9   5       12.05        8.81      4.78 o 
   2  -9   5       73.53       80.34      6.71 o 
   3  -9   5       48.62       54.39      6.69 o 
   4  -9   5        5.43        7.02      6.44 o 
   5  -9   5        2.42        6.16      6.77 o 
  -8  -8   5       31.27       18.31     11.98 o 
  -7  -8   5       13.40       14.93     13.37 o 
  -6  -8   5        5.29        3.75      6.77 o 
  -5  -8   5       10.91       17.40      7.42 o 
  -4  -8   5       17.62       11.47      7.65 o 
  -3  -8   5       53.75       44.38      7.93 o 
  -2  -8   5        0.09        1.20      3.09 o 
  -1  -8   5      138.54      160.67      6.42 o 
   0  -8   5       29.24       24.07      4.46 o 
   1  -8   5        4.88        8.84      4.79 o 
   2  -8   5        0.13        0.00      4.84 o 
   3  -8   5       11.55       15.27      5.01 o 
   4  -8   5       20.06       24.90      6.00 o 
   5  -8   5       75.91       83.86     11.01 o 
   6  -8   5        0.35       15.80      6.78 o 
  -8  -7   5        6.74        8.01     11.55 o 
  -7  -7   5      126.72      115.51     14.10 o 
  -6  -7   5      117.48      124.19     10.11 o 
  -5  -7   5      171.09      191.17     12.58 o 
  -4  -7   5        1.12        8.12      6.51 o 
  -3  -7   5      413.36      434.70      8.96 o 
  -2  -7   5       22.87       18.91      2.47 o 
  -1  -7   5       82.81       83.23      4.01 o 
   0  -7   5       22.80       26.16      3.03 o 
   1  -7   5        6.48        4.75      3.88 o 
   2  -7   5        4.17       11.83      4.77 o 
   3  -7   5        0.01        1.05      4.73 o 
   4  -7   5       23.97       18.49      5.63 o 
   5  -7   5       61.44       70.94      7.93 o 
   6  -7   5        2.01        6.28      6.43 o 
   7  -7   5       58.65       65.87      8.75 o 
  -8  -6   5       33.10       37.58     11.49 o 
  -7  -6   5       28.42       13.78     10.34 o 
  -6  -6   5       21.94       23.41      5.86 o 
  -5  -6   5       39.65       38.77      5.32 o 
  -4  -6   5        9.82       10.93      3.29 o 
  -3  -6   5        3.26        2.37      1.75 o 
  -2  -6   5      218.21      215.59      5.26 o 
  -1  -6   5        0.00        0.00      2.04 o 
   0  -6   5        5.39        6.31      1.81 o 
   1  -6   5        4.52        6.62      2.46 o 
   2  -6   5      114.41      114.38      3.98 o 
   3  -6   5        2.19        4.05      4.13 o 
   4  -6   5       57.65       67.79      7.19 o 
   5  -6   5       34.32       33.88      7.33 o 
   6  -6   5        3.47        6.20      6.35 o 
   7  -6   5       61.30       83.22     10.75 o 
   8  -6   5        6.15       10.08      6.52 o 
  -8  -5   5       25.76       24.66      8.65 o 
  -7  -5   5       40.86       50.53      8.15 o 
  -6  -5   5       12.04       12.32      6.56 o 
  -5  -5   5       73.62       80.16      6.15 o 
  -4  -5   5        0.97        0.33      3.77 o 
  -3  -5   5        1.38        1.94      1.81 o 
  -2  -5   5      135.27      134.65      3.54 o 
  -1  -5   5        7.07        6.26      1.43 o 
   0  -5   5      152.59      150.94      4.08 o 
   1  -5   5       90.65       91.30      4.26 o 
   2  -5   5      100.18       95.99      4.12 o 
   3  -5   5      190.46      192.10      6.29 o 
   4  -5   5        8.88        9.05      3.16 o 
   5  -5   5       40.59       39.29      6.38 o 
   6  -5   5       12.89       13.88      6.26 o 
   7  -5   5       12.72       13.20      6.10 o 
   8  -5   5        3.53        8.63      5.84 o 
  -8  -4   5       15.00       20.88      7.93 o 
  -7  -4   5        8.21        3.73      8.52 o 
  -6  -4   5        0.04        0.00      6.58 o 
  -5  -4   5      577.37      566.48     10.49 o 
  -4  -4   5      182.44      174.02      5.24 o 
  -3  -4   5     1665.11     1723.20     13.68 o 
  -2  -4   5     1044.70     1069.31     15.61 o 
  -1  -4   5       54.94       48.96      2.49 o 
   0  -4   5      101.43       95.11      2.83 o 
   1  -4   5    10658.87    10606.00     64.06 o 
   2  -4   5     4561.85     4531.97     22.28 o 
   3  -4   5       36.82       41.19      3.18 o 
   4  -4   5       38.24       35.72      4.16 o 
   5  -4   5       37.70       41.10      2.93 o 
   6  -4   5       19.82       23.68      4.17 o 
   7  -4   5       42.08       47.79      5.01 o 
   8  -4   5       48.02       44.54      6.33 o 
   9  -4   5       17.91       19.32      6.13 o 
  -8  -3   5       18.63       20.30      7.36 o 
  -7  -3   5       20.87       23.44      6.69 o 
  -6  -3   5       73.55       70.36      8.87 o 
  -5  -3   5       98.97       90.22      6.25 o 
  -4  -3   5      632.28      638.38     14.06 o 
  -3  -3   5       69.62       70.21      3.40 o 
  -2  -3   5      142.16      127.49      4.25 o 
  -1  -3   5        1.96        1.31      1.54 o 
   0  -3   5        9.08        4.60      1.60 o 
   1  -3   5       15.74       13.98      1.32 o 
   2  -3   5      126.55      125.12      5.87 o 
   3  -3   5       29.53       23.38      3.38 o 
   4  -3   5       52.74       52.05      2.20 o 
   5  -3   5      146.77      148.20      5.29 o 
   6  -3   5       18.20       21.03      4.30 o 
   7  -3   5        0.19        0.63      4.14 o 
   8  -3   5        0.55        2.90      4.69 o 
   9  -3   5        8.30        0.00      5.55 o 
  -8  -2   5        4.03        9.47      7.16 o 
  -7  -2   5       49.67       68.04     10.20 o 
  -6  -2   5      362.62      369.42     13.56 o 
  -5  -2   5      454.23      413.21     12.92 o 
  -4  -2   5       21.94       21.27      2.42 o 
  -3  -2   5       83.80       84.33      3.32 o 
  -2  -2   5      165.30      153.53      3.58 o 
  -1  -2   5       11.80       10.29      1.57 o 
   0  -2   5       44.22       42.80      2.12 o 
   1  -2   5      266.17      277.83      3.47 o 
   2  -2   5      115.55      113.56      3.65 o 
   3  -2   5      246.73      237.26      8.18 o 
   4  -2   5      245.96      229.27     10.23 o 
   5  -2   5      170.63      161.59      4.93 o 
   6  -2   5      100.40      105.38      5.25 o 
   7  -2   5      190.90      192.77      8.25 o 
   8  -2   5        3.14        1.67      4.14 o 
   9  -2   5        0.07        0.00      4.87 o 
  10  -2   5        0.09        0.00      7.02 o 
  -8  -1   5        1.22        1.06      7.43 o 
  -7  -1   5       54.34       55.62      7.84 o 
  -6  -1   5       87.70       78.42      7.87 o 
  -5  -1   5      710.24      691.89     16.32 o 
  -4  -1   5       90.01       87.13      4.61 o 
  -3  -1   5        1.14        1.62      2.48 o 
  -2  -1   5      723.40      746.31     10.07 o 
  -1  -1   5      829.35      817.22     12.60 o 
   0  -1   5     1246.77     1260.48     14.69 o 
   1  -1   5     1449.92     1366.29     10.38 o 
   2  -1   5       12.93       18.09      1.53 o 
   3  -1   5      193.00      188.48      4.70 o 
   4  -1   5      113.26      103.43      3.06 o 
   5  -1   5       57.40       47.75      3.76 o 
   6  -1   5        4.11        1.56      3.59 o 
   7  -1   5       75.11       73.97      6.14 o 
   8  -1   5        4.91        2.94      3.72 o 
   9  -1   5       41.13       43.62      5.29 o 
  10  -1   5        6.82        0.00      5.54 o 
  -8   0   5       31.78       38.29      7.51 o 
  -7   0   5        1.90        1.80      6.38 o 
  -6   0   5       35.70       28.10      7.05 o 
  -5   0   5      110.10      110.16      7.39 o 
  -4   0   5       35.23       41.48      4.85 o 
  -3   0   5        9.74        7.62      2.53 o 
  -2   0   5      234.06      227.96      5.69 o 
  -1   0   5      163.66      156.47      4.46 o 
   0   0   5     1393.14     1386.89      7.87 o 
   1   0   5        2.56        2.27      1.27 o 
   2   0   5      215.99      213.47      4.22 o 
   3   0   5       11.69        9.91      1.35 o 
   4   0   5        1.04        3.62      2.09 o 
   5   0   5       11.00        6.83      2.55 o 
   6   0   5        9.78        9.26      3.24 o 
   7   0   5        3.73        4.28      4.09 o 
   8   0   5        8.99        8.15      4.84 o 
   9   0   5        0.56        1.70      5.10 o 
  10   0   5       11.39        2.35      5.00 o 
  11   0   5        8.67        0.11      6.32 o 
  -8   1   5        5.38        8.10      7.66 o 
  -7   1   5       25.22       20.66      6.67 o 
  -6   1   5        8.84        4.93      4.98 o 
  -5   1   5       37.85       31.39      4.74 o 
  -4   1   5      181.67      174.84      5.91 o 
  -3   1   5       44.28       40.58      3.33 o 
  -2   1   5      242.81      244.85      8.81 o 
  -1   1   5     1833.44     2082.60     20.09 o 
   0   1   5      223.21      221.11      7.90 o 
   1   1   5      289.05      269.45      3.97 o 
   2   1   5       89.34       94.00      2.40 o 
   3   1   5       14.02       10.88      1.53 o 
   4   1   5        9.23       13.61      1.99 o 
   5   1   5      367.07      361.64      8.89 o 
   6   1   5       66.89       63.99      4.53 o 
   7   1   5      213.86      236.52      8.53 o 
   8   1   5      114.95      118.64      7.53 o 
   9   1   5        0.46        0.00      4.65 o 
  10   1   5       80.96      109.37      8.29 o 
  11   1   5       11.06       13.16      6.37 o 
  -7   2   5       17.62       23.25      7.17 o 
  -6   2   5       25.33       30.63      5.68 o 
  -5   2   5       40.64       36.83      5.15 o 
  -4   2   5      102.40       94.50      5.48 o 
  -3   2   5      184.69      186.25      4.83 o 
  -2   2   5      171.17      168.00      4.23 o 
  -1   2   5      137.89      148.10      4.98 o 
   0   2   5      575.13      599.50      6.49 o 
   1   2   5        6.81        6.53      2.25 o 
   2   2   5        0.56        2.43      1.04 o 
   3   2   5     1137.91     1106.78      7.72 o 
   4   2   5       78.97       88.19      2.98 o 
   5   2   5       34.19       29.35      2.74 o 
   6   2   5     1001.66      972.74     13.33 o 
   7   2   5        1.54        1.92      4.04 o 
   8   2   5      321.26      342.20     11.30 o 
   9   2   5       22.66       26.07      4.93 o 
  10   2   5        4.09        7.58      5.16 o 
  11   2   5        2.49        2.07      5.43 o 
  -7   3   5        1.73        3.21      6.65 o 
  -6   3   5       12.36        7.73      5.70 o 
  -5   3   5        1.56        3.36      4.63 o 
  -4   3   5       42.71       40.68      4.26 o 
  -3   3   5        0.06        0.94      2.36 o 
  -2   3   5      145.82      134.54      4.15 o 
  -1   3   5       26.43       18.19      2.37 o 
   0   3   5      293.30      307.38      5.89 o 
   1   3   5      742.89      689.39     14.54 o 
   2   3   5      197.17      201.13      4.98 o 
   3   3   5     4036.99     4200.54     21.68 o 
   4   3   5       51.60       59.19      3.26 o 
   5   3   5      333.51      343.19      7.33 o 
   6   3   5      135.54      138.82      6.16 o 
   7   3   5       20.49       16.95      4.15 o 
   8   3   5      192.72      191.45      9.17 o 
   9   3   5      119.92      121.45      8.06 o 
  10   3   5       21.70       13.50      5.01 o 
  11   3   5        3.88        5.44      6.00 o 
  -6   4   5        0.91        4.56      6.02 o 
  -5   4   5       28.82       27.42      6.83 o 
  -4   4   5       10.70       13.31      3.72 o 
  -3   4   5        8.85        8.20      3.52 o 
  -2   4   5       96.93      112.71      5.79 o 
  -1   4   5      128.37      118.75      4.53 o 
   0   4   5      539.62      564.89      9.23 o 
   1   4   5      611.52      644.93     10.06 o 
   2   4   5      126.68      148.83      7.55 o 
   3   4   5        3.85        3.79      2.91 o 
   4   4   5       36.26       31.71      3.54 o 
   5   4   5        5.90        4.55      4.53 o 
   6   4   5       29.03       22.56      4.07 o 
   7   4   5       78.66       73.57      5.64 o 
   8   4   5      222.20      232.20     10.30 o 
   9   4   5       42.68       37.48      6.00 o 
  10   4   5       20.79       20.08      5.83 o 
  11   4   5       48.28       33.23      8.70 o 
  -6   5   5       33.27       33.14      7.06 o 
  -5   5   5        3.39        0.53      5.51 o 
  -4   5   5      157.07      160.77      9.73 o 
  -3   5   5       35.99       44.09      5.31 o 
  -2   5   5       48.78       43.37      4.51 o 
  -1   5   5      352.69      353.74      8.96 o 
   0   5   5       35.55       50.48      4.10 o 
   1   5   5      504.99      503.89     10.89 o 
   2   5   5      210.39      192.27      8.91 o 
   3   5   5      251.06      270.09      9.19 o 
   4   5   5        3.92        1.87      5.34 o 
   5   5   5      393.14      399.64     16.97 o 
   6   5   5      380.20      369.40     11.09 o 
   7   5   5      842.13      801.84     15.69 o 
   8   5   5     2364.83     2295.77     23.98 o 
   9   5   5       15.38       25.88      5.41 o 
  10   5   5        0.01        0.00      7.46 o 
  11   5   5       65.17       55.32      9.08 o 
  -5   6   5        3.32        0.00      5.96 o 
  -4   6   5        1.60        0.00      5.28 o 
  -3   6   5        0.15        0.00      4.03 o 
  -2   6   5       19.78       17.75      4.31 o 
  -1   6   5       70.37       68.10      5.29 o 
   0   6   5        0.22        1.80      3.61 o 
   1   6   5      189.65      185.90      6.94 o 
   2   6   5      377.79      343.50      8.99 o 
   3   6   5      335.89      353.76     11.64 o 
   4   6   5      324.10      317.84     12.20 o 
   5   6   5        6.53        9.14      6.34 o 
   6   6   5     1113.32     1154.33     21.72 o 
   7   6   5      294.49      266.98     10.86 o 
   8   6   5        0.75        3.32      5.85 o 
   9   6   5       11.05       16.35      9.09 o 
  10   6   5       14.80       25.55      8.11 o 
  11   6   5        0.21        0.00      8.58 o 
  -4   7   5        0.99        2.14      6.16 o 
  -3   7   5        8.63        5.09      4.72 o 
  -2   7   5       67.44       62.05      5.58 o 
  -1   7   5        0.09        0.00      4.33 o 
   0   7   5       17.95       16.35      4.54 o 
   1   7   5      408.43      419.74     10.75 o 
   2   7   5      359.54      342.19     10.28 o 
   3   7   5      194.29      207.15      8.03 o 
   4   7   5       97.02       90.13      7.58 o 
   5   7   5        0.00        6.39      7.10 o 
   6   7   5       13.59       13.07      7.47 o 
   7   7   5      344.45      328.63     11.85 o 
   8   7   5      103.98       93.48      7.82 o 
   9   7   5       18.91       12.35     10.50 o 
  10   7   5        0.00        2.25     10.10 o 
  11   7   5       40.11       51.02     11.87 o 
  -3   8   5       21.89       24.29      5.65 o 
  -2   8   5        8.76       12.19      4.91 o 
  -1   8   5      157.87      152.45      7.86 o 
   0   8   5      174.83      157.80      7.75 o 
   1   8   5      282.74      255.38      9.23 o 
   2   8   5     1232.68     1250.97     17.98 o 
   3   8   5      153.26      140.66      7.16 o 
   4   8   5        0.63        0.00      4.91 o 
   5   8   5       21.61       19.75      7.78 o 
   6   8   5       81.95       92.11     11.70 o 
   7   8   5       32.99       38.68      6.84 o 
   8   8   5       33.73       39.89      8.82 o 
   9   8   5       30.50       39.08      8.93 o 
  10   8   5       32.10       31.49     10.70 o 
  11   8   5       29.50       39.97     12.56 o 
  -2   9   5        3.18        0.00      6.27 o 
  -1   9   5        2.04        5.59      5.00 o 
   0   9   5       72.26       65.30      6.07 o 
   1   9   5       17.88       13.27      4.69 o 
   2   9   5        1.46        1.95      4.24 o 
   3   9   5        1.84        1.60      4.21 o 
   4   9   5      168.97      163.01      9.39 o 
   5   9   5        2.19        0.00      4.70 o 
   6   9   5       91.34       84.49     11.74 o 
   7   9   5       27.98       34.76     10.25 o 
   8   9   5        3.35       10.67      9.64 o 
   9   9   5       76.42      110.05     12.23 o 
  10   9   5        3.35        0.00      9.72 o 
  -1  10   5        2.87        0.00      5.84 o 
   0  10   5        0.02        6.99      5.12 o 
   1  10   5        1.38        5.65      4.92 o 
   2  10   5       31.76       32.53      4.97 o 
   3  10   5        3.87        0.43      4.90 o 
   4  10   5        0.05        0.00      5.94 o 
   5  10   5       35.67       27.43      6.86 o 
   6  10   5        4.40        6.34     10.30 o 
   7  10   5       68.92       69.01     11.70 o 
   8  10   5       16.38       18.97      9.93 o 
   9  10   5       17.87       41.14     11.00 o 
   1  11   5       31.03       21.68      6.59 o 
   2  11   5       46.60       48.06      7.47 o 
   3  11   5        0.36        0.00      6.88 o 
   4  11   5       21.09       22.98      6.65 o 
   5  11   5        0.12        0.00      6.86 o 
   6  11   5        1.87        0.00      8.37 o 
   7  11   5        6.03        0.00     10.48 o 
   8  11   5        3.61        7.46     10.47 o 
   4  12   5        0.71        0.36      8.50 o 
   5  12   5        0.46        9.04      8.36 o 
   6  12   5        0.10        2.26      9.44 o 
  -4 -11   6        0.26        0.00      7.85 o 
  -3 -11   6        5.27       20.33      7.75 o 
  -2 -11   6        2.53        7.47      6.17 o 
  -1 -11   6        2.13        0.00      9.62 o 
   0 -11   6        9.02        8.46      6.45 o 
   1 -11   6        3.75        9.61      6.30 o 
  -6 -10   6        9.96       15.47     12.81 o 
  -5 -10   6        9.98        9.68      8.23 o 
  -4 -10   6        5.86        0.00      8.71 o 
  -3 -10   6       47.44       45.54      7.49 o 
  -2 -10   6        4.91       11.84      5.49 o 
  -1 -10   6        0.01        0.63      4.72 o 
   0 -10   6       26.93       34.78      6.01 o 
   1 -10   6       21.14       22.69      6.14 o 
   2 -10   6        0.02        2.63      5.92 o 
   3 -10   6       20.47       24.81      6.88 o 
  -7  -9   6       21.88       34.37     10.88 o 
  -6  -9   6        0.07        6.04     11.70 o 
  -5  -9   6       29.24       38.67      9.10 o 
  -4  -9   6       19.74       17.35      8.00 o 
  -3  -9   6        1.29        3.96      6.17 o 
  -2  -9   6       40.19       43.59      6.00 o 
  -1  -9   6        6.67        4.31      3.90 o 
   0  -9   6       17.27       20.94      4.18 o 
   1  -9   6        0.00        2.99      4.93 o 
   2  -9   6        0.04        0.51      5.82 o 
   3  -9   6       36.80       38.93      6.83 o 
   4  -9   6        0.05        0.00      6.06 o 
   5  -9   6        1.70       10.00      6.80 o 
  -7  -8   6       13.35        9.34     11.08 o 
  -6  -8   6        2.57       11.41      9.65 o 
  -5  -8   6       31.51       20.35      7.29 o 
  -4  -8   6        3.33        0.00      6.74 o 
  -3  -8   6        0.00        1.97      5.44 o 
  -2  -8   6       49.26       46.44      4.14 o 
  -1  -8   6       16.49       20.29      3.85 o 
   0  -8   6        8.38        6.80      3.94 o 
   1  -8   6       48.19       46.82      4.63 o 
   2  -8   6       40.96       50.09      5.58 o 
   3  -8   6       12.62       15.00      5.91 o 
   4  -8   6        0.79        0.00      6.07 o 
   5  -8   6        1.03        4.38      6.72 o 
   6  -8   6        0.32        0.65      7.43 o 
  -8  -7   6       17.22       21.11     11.84 o 
  -7  -7   6        0.20        9.34     10.15 o 
  -6  -7   6       11.89       13.43     10.29 o 
  -5  -7   6        4.63       14.68      5.98 o 
  -4  -7   6        0.05        1.90      6.34 o 
  -3  -7   6      259.29      260.69     14.12 o 
  -2  -7   6      103.65      101.10      4.06 o 
  -1  -7   6      133.47      124.85      6.51 o 
   0  -7   6      121.73      134.44      5.95 o 
   1  -7   6       67.90       69.14      5.01 o 
   2  -7   6      107.37      115.13      6.79 o 
   3  -7   6      183.12      196.51      8.37 o 
   4  -7   6       12.10       17.31      6.18 o 
   5  -7   6       24.50       29.64      6.92 o 
   6  -7   6        0.01        0.72      6.67 o 
   7  -7   6        0.62        5.31      7.54 o 
  -8  -6   6        8.80       18.43     10.51 o 
  -7  -6   6       22.01       24.30     11.21 o 
  -6  -6   6        4.98       11.19      9.07 o 
  -5  -6   6       20.69       19.77      4.89 o 
  -4  -6   6       64.14       67.27      5.83 o 
  -3  -6   6       32.20       36.00      3.03 o 
  -2  -6   6       78.69       85.60      3.74 o 
  -1  -6   6        0.55        0.00      2.35 o 
   0  -6   6       17.00       33.14      3.37 o 
   1  -6   6      300.96      312.17      6.19 o 
   2  -6   6      127.45      126.40      6.33 o 
   3  -6   6       26.67       49.02      4.95 o 
   4  -6   6        1.08        5.79      4.52 o 
   5  -6   6       10.43       10.11      6.02 o 
   6  -6   6        0.90        4.75      6.53 o 
   7  -6   6        1.30        0.00      6.86 o 
   8  -6   6        2.26        0.00      6.35 o 
  -8  -5   6        0.81        5.04      7.66 o 
  -7  -5   6        6.46        8.66      8.24 o 
  -6  -5   6        0.13        0.00      6.88 o 
  -5  -5   6       64.84       63.29      5.62 o 
  -4  -5   6       20.91       15.63      4.28 o 
  -3  -5   6       11.81       10.34      2.35 o 
  -2  -5   6      124.77      118.27      3.70 o 
  -1  -5   6       48.70       55.49      2.87 o 
   0  -5   6      422.65      411.16      6.42 o 
   1  -5   6       18.27       21.82      2.83 o 
   2  -5   6       16.50       13.07      2.39 o 
   3  -5   6      120.53      109.81      4.05 o 
   4  -5   6        8.04        9.22      2.39 o 
   5  -5   6       51.58       61.17      7.35 o 
   6  -5   6        6.47        3.79      5.96 o 
   7  -5   6       42.72       46.06      7.63 o 
   8  -5   6       13.99       22.67      6.19 o 
  -8  -4   6        0.02        0.00      7.37 o 
  -7  -4   6       49.86       56.36      9.26 o 
  -6  -4   6       20.42       11.48      7.43 o 
  -5  -4   6        3.15        0.09      6.19 o 
  -4  -4   6      220.22      224.33      8.26 o 
  -3  -4   6      136.27      127.38      4.60 o 
  -2  -4   6      114.37      120.63      4.64 o 
  -1  -4   6       31.35       30.70      2.44 o 
   0  -4   6      708.81      751.05      7.65 o 
   1  -4   6      840.88      778.41     13.13 o 
   2  -4   6      166.51      155.88      7.34 o 
   3  -4   6      907.86      908.44     14.22 o 
   4  -4   6      211.52      179.96     14.51 o 
   5  -4   6        0.60        0.32      1.77 o 
   6  -4   6      137.97      139.27      7.14 o 
   7  -4   6        0.35        0.00      5.58 o 
   8  -4   6       33.63       26.73      5.84 o 
   9  -4   6        5.01        3.34      6.10 o 
  -8  -3   6        0.12        0.00      8.46 o 
  -7  -3   6       26.76       24.88      8.63 o 
  -6  -3   6      102.65      112.07     10.23 o 
  -5  -3   6       15.26       12.83      6.85 o 
  -4  -3   6       44.57       49.75      6.97 o 
  -3  -3   6       22.87       23.54      2.53 o 
  -2  -3   6       64.77       62.95      3.53 o 
  -1  -3   6       98.72       96.19      3.61 o 
   0  -3   6      665.88      703.95      8.10 o 
   1  -3   6     2973.76     3041.97     14.76 o 
   2  -3   6     1926.63     1968.15     21.31 o 
   3  -3   6      277.76      280.44      9.50 o 
   4  -3   6       39.61       33.03      5.12 o 
   5  -3   6       83.13       73.34      3.51 o 
   6  -3   6      454.55      462.98     12.64 o 
   7  -3   6       74.50       87.48      6.19 o 
   8  -3   6        0.10        2.01      5.91 o 
   9  -3   6       12.00       11.63      6.37 o 
  -8  -2   6       16.92       25.29      7.85 o 
  -7  -2   6       10.45        0.00      6.94 o 
  -6  -2   6       22.32       20.30      6.07 o 
  -5  -2   6      190.75      196.20     10.06 o 
  -4  -2   6      257.37      272.82      7.68 o 
  -3  -2   6        0.16        0.00      3.09 o 
  -2  -2   6      133.44      128.81      4.45 o 
  -1  -2   6        5.98        9.14      1.89 o 
   0  -2   6        1.28        1.59      1.62 o 
   1  -2   6     1204.85     1218.25     12.01 o 
   2  -2   6       15.87       17.39      1.81 o 
   3  -2   6      416.98      395.38      8.01 o 
   4  -2   6        1.22        3.85      4.94 o 
   5  -2   6      125.82      131.90      4.92 o 
   6  -2   6       13.63       14.04      2.35 o 
   7  -2   6        5.70        4.06      3.40 o 
   8  -2   6        7.65        9.08      3.96 o 
   9  -2   6        2.23        1.18      6.01 o 
  10  -2   6        0.03        1.73      7.03 o 
  -8  -1   6        3.13        8.53      8.04 o 
  -7  -1   6       85.28       87.03      9.39 o 
  -6  -1   6       16.35       15.08      5.73 o 
  -5  -1   6       21.88       17.59      4.99 o 
  -4  -1   6     1442.85     1461.41     20.06 o 
  -3  -1   6        0.21        0.00      3.41 o 
  -2  -1   6      132.83      138.70      6.50 o 
  -1  -1   6     1720.10     1746.84     25.03 o 
   0  -1   6      174.82      187.34      3.89 o 
   1  -1   6      450.07      435.74      5.18 o 
   2  -1   6      926.96      971.34      8.81 o 
   3  -1   6        1.81        1.81      1.51 o 
   4  -1   6       24.51       20.78      2.15 o 
   5  -1   6      119.12      123.57      4.29 o 
   6  -1   6        8.03        8.30      3.44 o 
   7  -1   6        1.15        1.98      4.00 o 
   8  -1   6       63.77       68.62      6.16 o 
   9  -1   6      122.26      121.08      7.14 o 
  10  -1   6       17.66       26.89      9.97 o 
  -7   0   6       11.48        7.75      7.11 o 
  -6   0   6       70.65       79.61      7.70 o 
  -5   0   6       66.59       66.05      6.36 o 
  -4   0   6      223.47      225.67      8.88 o 
  -3   0   6      222.15      215.38      6.68 o 
  -2   0   6       55.58       58.15      3.48 o 
  -1   0   6      722.44      814.73     10.95 o 
   0   0   6     1438.29     1499.84     13.62 o 
   1   0   6      220.14      205.69      4.64 o 
   2   0   6       31.10       30.73      1.89 o 
   3   0   6      199.41      203.83      3.60 o 
   4   0   6      588.96      583.91      7.11 o 
   5   0   6        2.63        1.99      2.15 o 
   6   0   6       53.99       54.91      3.79 o 
   7   0   6       35.54       37.82      4.22 o 
   8   0   6       10.05        7.48      4.27 o 
   9   0   6       28.56       24.58      6.41 o 
  10   0   6        8.53        4.37      5.98 o 
  11   0   6       19.51       15.16      7.15 o 
  -7   1   6       21.28       28.18     11.53 o 
  -6   1   6       28.30       27.34      5.70 o 
  -5   1   6        6.36        3.62      4.47 o 
  -4   1   6        0.80        0.00      4.21 o 
  -3   1   6       37.03       35.16      3.58 o 
  -2   1   6      223.27      249.76      6.25 o 
  -1   1   6       25.60       28.11      2.14 o 
   0   1   6       11.07       11.83      1.98 o 
   1   1   6      711.92      661.10     11.06 o 
   2   1   6      442.83      448.63      8.77 o 
   3   1   6       14.41       11.05      1.50 o 
   4   1   6      544.20      544.16      6.38 o 
   5   1   6        0.82        2.79      2.47 o 
   6   1   6      248.53      235.02      6.38 o 
   7   1   6        5.48        7.03      3.51 o 
   8   1   6      101.61      106.44      8.56 o 
   9   1   6        0.07        0.00      4.68 o 
  10   1   6       71.28       69.05      6.63 o 
  11   1   6       56.11       55.91      9.34 o 
  -7   2   6       38.93       59.47      8.53 o 
  -6   2   6       13.79       10.99      5.79 o 
  -5   2   6        0.01        0.00      4.73 o 
  -4   2   6      140.64      135.69      7.50 o 
  -3   2   6       89.04       90.47      3.83 o 
  -2   2   6       80.67       79.23      2.84 o 
  -1   2   6      201.07      177.39      4.35 o 
   0   2   6      166.39      180.80      3.77 o 
   1   2   6      426.87      395.15      8.17 o 
   2   2   6      427.85      405.33      8.96 o 
   3   2   6      822.69      903.32     11.31 o 
   4   2   6     2546.98     2738.47     13.70 o 
   5   2   6       68.67       67.63      3.42 o 
   6   2   6       48.29       51.59      4.50 o 
   7   2   6       37.66       40.81      4.63 o 
   8   2   6      276.06      283.93     10.15 o 
   9   2   6       11.21        8.00      5.17 o 
  10   2   6       39.91       38.62      5.67 o 
  11   2   6       12.72       16.89      5.61 o 
  -6   3   6       36.67       36.02      7.06 o 
  -5   3   6        6.36        4.36      4.94 o 
  -4   3   6       28.16       24.79      4.74 o 
  -3   3   6      119.50      125.26      5.57 o 
  -2   3   6      109.50      116.53      4.24 o 
  -1   3   6      283.84      276.71      6.34 o 
   0   3   6       71.61       66.71      3.03 o 
   1   3   6        3.76        3.78      1.45 o 
   2   3   6       43.30       40.92      2.93 o 
   3   3   6      415.14      484.69      9.94 o 
   4   3   6      569.70      608.24      8.10 o 
   5   3   6      150.14      158.00      5.10 o 
   6   3   6       20.92       17.46      3.89 o 
   7   3   6      417.57      415.41     10.27 o 
   8   3   6      228.24      228.98     10.07 o 
   9   3   6        0.66        3.52      4.91 o 
  10   3   6       41.67       41.32      6.50 o 
  11   3   6       13.18       10.29      5.70 o 
  -6   4   6        0.24        0.00      6.53 o 
  -5   4   6       25.72       36.11      6.72 o 
  -4   4   6        1.45        2.82      4.66 o 
  -3   4   6       25.77       27.21      3.66 o 
  -2   4   6        0.33        0.00      2.70 o 
  -1   4   6        2.67        3.19      2.41 o 
   0   4   6       99.12      107.20      4.27 o 
   1   4   6       32.69       30.55      3.57 o 
   2   4   6      479.73      450.74     12.45 o 
   3   4   6      118.48      124.71      7.57 o 
   4   4   6       47.05       31.83      3.65 o 
   5   4   6       28.87       34.53      4.45 o 
   6   4   6      297.65      301.51      8.72 o 
   7   4   6      202.31      206.37      8.06 o 
   8   4   6      792.65      805.12     14.96 o 
   9   4   6        0.67        3.94      5.37 o 
  10   4   6       31.09       27.63      6.08 o 
  11   4   6       14.21       24.24      6.66 o 
  -5   5   6       18.29       13.68      6.15 o 
  -4   5   6        4.77        3.96      4.90 o 
  -3   5   6       62.33       56.32      4.71 o 
  -2   5   6      104.93      104.78      6.52 o 
  -1   5   6        3.87        6.17      3.25 o 
   0   5   6       21.22       22.81      3.51 o 
   1   5   6        3.44        2.87      3.00 o 
   2   5   6      450.60      446.49     13.38 o 
   3   5   6        5.19        3.94      3.37 o 
   4   5   6      456.37      439.10     12.29 o 
   5   5   6        1.52        7.31      5.98 o 
   6   5   6       68.38       66.81      6.45 o 
   7   5   6       53.52       48.20      6.30 o 
   8   5   6      208.24      193.03      8.76 o 
   9   5   6       17.48       17.70      5.43 o 
  10   5   6       12.76        5.26      5.84 o 
  11   5   6       12.88       18.22      8.08 o 
  -4   6   6       19.89       19.52      6.04 o 
  -3   6   6       19.31       18.12      5.33 o 
  -2   6   6        5.57        5.47      3.96 o 
  -1   6   6       32.22       25.32      3.99 o 
   0   6   6      394.26      408.89     10.15 o 
   1   6   6      860.21      834.96     13.85 o 
   2   6   6      201.62      186.23      7.26 o 
   3   6   6      236.39      231.94     11.65 o 
   4   6   6      182.62      177.76      9.00 o 
   5   6   6        4.91        6.49      6.54 o 
   6   6   6        2.48        2.95      6.44 o 
   7   6   6       10.39       12.87      6.26 o 
   8   6   6       17.52       16.28      7.19 o 
   9   6   6       49.80       60.27      8.73 o 
  10   6   6        9.74       10.76      8.19 o 
  11   6   6       37.86       35.32      9.93 o 
  -4   7   6        1.50        4.22      7.33 o 
  -3   7   6        0.86        2.65      6.78 o 
  -2   7   6       11.48       13.05      4.55 o 
  -1   7   6       71.34       79.87      5.98 o 
   0   7   6      212.74      191.77      7.99 o 
   1   7   6        6.30        5.15      4.20 o 
   2   7   6       47.33       41.12      5.16 o 
   3   7   6        0.49        0.48      4.26 o 
   4   7   6        0.26        0.00      5.74 o 
   5   7   6      102.06       89.84      9.29 o 
   6   7   6       25.50       23.90      7.75 o 
   7   7   6       96.75      103.18      8.98 o 
   8   7   6        3.07        9.60      6.19 o 
   9   7   6       66.61       77.94      8.66 o 
  10   7   6       13.21       14.69      9.78 o 
  11   7   6       44.17       58.71     11.86 o 
  -3   8   6        2.92        6.20      7.82 o 
  -2   8   6       53.10       70.03      7.31 o 
  -1   8   6        1.84        0.00      4.73 o 
   0   8   6      101.33      114.81      7.24 o 
   1   8   6       40.88       24.95      4.56 o 
   2   8   6      315.86      320.78     10.03 o 
   3   8   6      246.76      228.95      8.77 o 
   4   8   6       68.92       64.42      6.35 o 
   5   8   6       69.83       78.88      8.09 o 
   6   8   6       44.34       55.34      8.45 o 
   7   8   6      378.33      337.96     16.33 o 
   8   8   6        0.14        2.54      6.96 o 
   9   8   6      105.71      113.22     10.96 o 
  10   8   6       11.53       18.37     10.54 o 
  11   8   6        0.62        0.00     11.78 o 
  -2   9   6        1.86        1.90      7.59 o 
  -1   9   6        7.12        2.28      5.93 o 
   0   9   6       48.37       54.81      6.07 o 
   1   9   6        8.94        6.49      4.88 o 
   2   9   6      142.91      129.81      7.31 o 
   3   9   6       35.24       36.23      4.94 o 
   4   9   6      311.98      301.71     11.67 o 
   5   9   6        9.97        8.65      4.93 o 
   6   9   6       49.76       43.29      8.41 o 
   7   9   6      234.95      221.51     16.28 o 
   8   9   6        4.50        0.01      9.47 o 
   9   9   6        4.61        5.30      9.42 o 
  10   9   6       11.74       19.51      9.47 o 
   0  10   6        0.03        0.00      6.09 o 
   1  10   6        1.02        4.98      5.12 o 
   2  10   6       31.12       36.95      5.44 o 
   3  10   6       12.91        9.87      4.86 o 
   4  10   6        1.34        2.97      4.61 o 
   5  10   6       44.41       41.61      7.65 o 
   6  10   6        3.34        0.00      7.04 o 
   7  10   6        0.00        0.00      9.78 o 
   8  10   6       16.69        9.29     10.34 o 
   9  10   6        6.25       15.07     10.71 o 
   2  11   6        3.39        7.79      6.55 o 
   3  11   6        2.72        0.00      6.80 o 
   4  11   6        2.83        0.00      7.09 o 
   5  11   6       75.77       72.26      8.31 o 
   6  11   6        0.01        9.41      7.13 o 
   7  11   6       60.25       56.81     10.05 o 
   8  11   6       33.41       34.84     11.74 o 
  -3 -11   7       16.36       22.26      7.96 o 
  -2 -11   7        3.19        1.13      8.26 o 
  -1 -11   7       26.53       13.35      8.38 o 
   0 -11   7        9.07       11.59      8.44 o 
  -5 -10   7       19.11       21.27     11.47 o 
  -4 -10   7       20.62       23.70      8.78 o 
  -3 -10   7        2.11        2.25      5.75 o 
  -2 -10   7       38.33       31.99      6.09 o 
  -1 -10   7        0.00        0.00      7.42 o 
   0 -10   7        1.16        5.00      5.38 o 
   1 -10   7       34.13       31.66      6.11 o 
   2 -10   7        0.63        0.00      5.93 o 
   3 -10   7       15.47       23.28      6.91 o 
  -6  -9   7       21.03       29.70     12.11 o 
  -5  -9   7        0.01        0.00     11.28 o 
  -4  -9   7        1.00        0.00      7.71 o 
  -3  -9   7        0.70        0.78      5.29 o 
  -2  -9   7        0.18        3.53      5.34 o 
  -1  -9   7        0.91        0.00      3.84 o 
   0  -9   7        1.07        4.29      4.70 o 
   1  -9   7       35.85       36.85      6.12 o 
   2  -9   7       32.67       18.23      6.14 o 
   3  -9   7        3.33       12.09      6.10 o 
   4  -9   7        0.81        0.00      6.44 o 
  -6  -8   7        0.93       11.91     10.48 o 
  -5  -8   7        0.74       21.61     13.00 o 
  -4  -8   7        6.76       11.27      7.01 o 
  -3  -8   7        6.44        0.00      5.63 o 
  -2  -8   7       33.30       32.98      5.81 o 
  -1  -8   7        4.06        5.13      3.61 o 
   0  -8   7        4.74        4.54      3.63 o 
   1  -8   7        2.09        3.11      4.47 o 
   2  -8   7        6.12        9.01      5.79 o 
   3  -8   7       12.58       12.87      5.86 o 
   4  -8   7        1.79       10.74      6.36 o 
   5  -8   7       21.62       19.22      7.41 o 
   6  -8   7        0.35        1.80      6.94 o 
  -7  -7   7        0.38        6.90     10.28 o 
  -6  -7   7        8.71        0.00      9.44 o 
  -5  -7   7        0.09        0.00      9.15 o 
  -4  -7   7        0.37        4.99      6.28 o 
  -3  -7   7      150.49      134.94      9.25 o 
  -2  -7   7       40.85       45.03      3.89 o 
  -1  -7   7      199.03      206.12      6.29 o 
   0  -7   7       19.29       64.29      8.39 o 
   1  -7   7        0.10        0.00      3.77 o 
   2  -7   7       10.42       12.70      4.18 o 
   3  -7   7        5.05        9.57      5.89 o 
   4  -7   7        2.00        0.00      6.40 o 
   5  -7   7        4.52        2.72      6.67 o 
   6  -7   7        3.40        0.59      7.23 o 
   7  -7   7        0.94        7.75      6.93 o 
  -7  -6   7       40.45       26.31     13.34 o 
  -6  -6   7       11.09       17.91     10.36 o 
  -5  -6   7        2.46        0.00      9.23 o 
  -4  -6   7       60.97       64.93      8.02 o 
  -3  -6   7      189.87      196.82      6.39 o 
  -2  -6   7      326.29      322.43      6.00 o 
  -1  -6   7       23.57       21.72      2.62 o 
   0  -6   7        0.06        2.55      3.24 o 
   1  -6   7      413.90      421.91      7.99 o 
   2  -6   7     1130.05     1076.74     16.20 o 
   3  -6   7      762.94      717.66     17.37 o 
   4  -6   7       46.92       44.09      7.05 o 
   5  -6   7        0.01        2.99      6.49 o 
   6  -6   7       62.50       59.16      8.14 o 
   7  -6   7        5.49        6.03      6.97 o 
  -7  -5   7        0.19        0.00      7.45 o 
  -6  -5   7       24.08       35.55      7.56 o 
  -5  -5   7       23.25       20.83      6.69 o 
  -4  -5   7       30.13       24.03      4.72 o 
  -3  -5   7       27.34       26.39      3.93 o 
  -2  -5   7        2.18        0.00      2.76 o 
  -1  -5   7       20.41       22.43      2.93 o 
   0  -5   7        1.98        1.52      2.14 o 
   1  -5   7       48.90       49.92      3.07 o 
   2  -5   7       40.30       40.14      2.59 o 
   3  -5   7      546.97      536.88     12.99 o 
   4  -5   7       15.78       12.03      7.48 o 
   5  -5   7       34.16       42.98      8.15 o 
   6  -5   7       53.54       60.52      7.89 o 
   7  -5   7        2.60        1.48      6.75 o 
   8  -5   7        0.20        5.79      6.25 o 
  -7  -4   7        9.44        2.64      8.24 o 
  -6  -4   7        2.88        1.23      6.43 o 
  -5  -4   7      153.53      163.38     10.85 o 
  -4  -4   7      180.84      194.88     11.13 o 
  -3  -4   7       86.12       83.64      4.41 o 
  -2  -4   7      130.80      133.01      5.09 o 
  -1  -4   7       68.70       60.73      3.66 o 
   0  -4   7       23.12       25.33      2.28 o 
   1  -4   7       75.43       75.04      3.06 o 
   2  -4   7        0.16        2.33      2.29 o 
   3  -4   7      143.12      139.38      9.97 o 
   4  -4   7      384.56      359.03     14.57 o 
   5  -4   7       16.78       18.40      7.20 o 
   6  -4   7       17.25       17.40      7.54 o 
   7  -4   7       11.78       18.24      5.64 o 
   8  -4   7        0.04        0.00      6.25 o 
   9  -4   7        0.45        0.00      6.50 o 
  -7  -3   7        7.47        1.23      8.36 o 
  -6  -3   7       30.45       36.49      7.75 o 
  -5  -3   7      512.86      519.62     17.56 o 
  -4  -3   7     1244.79     1317.87     33.14 o 
  -3  -3   7       92.76       97.62      4.15 o 
  -2  -3   7      134.35      142.54      4.95 o 
  -1  -3   7      280.75      308.76      7.30 o 
   0  -3   7      301.65      293.25      5.75 o 
   1  -3   7        6.77       10.46      1.72 o 
   2  -3   7        4.66        5.48      1.96 o 
   3  -3   7       47.15       46.48      4.06 o 
   4  -3   7       13.14       10.83      2.37 o 
   5  -3   7        1.36        0.00      2.84 o 
   6  -3   7      220.19      173.71      9.83 o 
   7  -3   7       54.84       54.30      6.89 o 
   8  -3   7        8.01        7.83      5.88 o 
   9  -3   7       23.42       22.17      6.24 o 
  -7  -2   7       10.06       17.27      8.49 o 
  -6  -2   7       64.45       72.25      9.10 o 
  -5  -2   7       99.55       93.72      9.43 o 
  -4  -2   7       20.70       18.47      5.87 o 
  -3  -2   7       87.26       90.43      4.40 o 
  -2  -2   7       54.78       47.24      5.66 o 
  -1  -2   7      204.37      204.08      5.59 o 
   0  -2   7       40.09       42.44      3.04 o 
   1  -2   7        8.21       10.78      1.66 o 
   2  -2   7       24.28       27.61      1.70 o 
   3  -2   7       66.71       58.84      4.43 o 
   4  -2   7      189.85      183.26      7.19 o 
   5  -2   7        3.69        2.94      2.59 o 
   6  -2   7      576.22      564.51     11.63 o 
   7  -2   7        8.43        7.54      3.18 o 
   8  -2   7        6.66        7.91      5.27 o 
   9  -2   7        7.97        9.87      6.16 o 
  10  -2   7       13.30        6.86      7.07 o 
  -7  -1   7       27.67       28.00      7.73 o 
  -6  -1   7       43.25       43.68      7.24 o 
  -5  -1   7      119.72      109.10      7.49 o 
  -4  -1   7      159.35      147.96      7.75 o 
  -3  -1   7       59.31       37.14      6.24 o 
  -2  -1   7        1.36        0.24      2.97 o 
  -1  -1   7        7.73        5.29      1.08 o 
   0  -1   7      511.01      531.30      7.48 o 
   1  -1   7      398.64      363.46      5.28 o 
   2  -1   7        5.25        2.54      1.51 o 
   3  -1   7       96.24       95.99      3.14 o 
   4  -1   7      489.46      438.72      7.43 o 
   5  -1   7      294.50      262.29      9.59 o 
   6  -1   7       87.05       80.31      3.86 o 
   7  -1   7      231.33      227.69      9.10 o 
   8  -1   7        0.85        2.00      4.41 o 
   9  -1   7       13.68       25.20      6.78 o 
  10  -1   7       11.36       13.84      6.73 o 
  -7   0   7        0.49        0.24      7.86 o 
  -6   0   7        2.67        5.71      5.67 o 
  -5   0   7       18.65       14.43      4.83 o 
  -4   0   7      113.82      112.97      7.11 o 
  -3   0   7      158.98      159.39      7.33 o 
  -2   0   7      103.84      106.69      5.16 o 
  -1   0   7      259.70      253.85      6.13 o 
   0   0   7     1313.47     1284.51     17.78 o 
   1   0   7      765.59      777.10     14.23 o 
   2   0   7      341.08      330.97      5.49 o 
   3   0   7       25.44       30.68      1.73 o 
   4   0   7      605.35      590.81      6.62 o 
   5   0   7        0.04        0.00      2.09 o 
   6   0   7      133.48      129.87      4.72 o 
   7   0   7        8.22       12.14      3.20 o 
   8   0   7       16.19       14.44      4.29 o 
   9   0   7        5.08        2.55      5.11 o 
  10   0   7        3.65       13.66      6.48 o 
  11   0   7       25.97       27.61      7.37 o 
  -6   1   7       13.42       19.49      6.11 o 
  -5   1   7        8.09        8.56      5.03 o 
  -4   1   7       11.43       11.98      4.67 o 
  -3   1   7      129.30      121.42      6.63 o 
  -2   1   7        3.66        6.19      2.30 o 
  -1   1   7      155.46      140.86      3.95 o 
   0   1   7      274.74      285.36      7.50 o 
   1   1   7       85.08       74.14      3.32 o 
   2   1   7      176.58      181.15      6.00 o 
   3   1   7        2.91        5.51      1.80 o 
   4   1   7     1043.84     1133.80     10.93 o 
   5   1   7      393.08      421.01      7.68 o 
   6   1   7       15.03       22.02      3.87 o 
   7   1   7       97.09       88.34      6.87 o 
   8   1   7       10.56       13.96      4.51 o 
   9   1   7        1.17        4.32      5.03 o 
  10   1   7        5.77       12.89      6.25 o 
  11   1   7       22.00       29.60      7.30 o 
  -6   2   7        2.82        6.02      6.13 o 
  -5   2   7       32.05       32.89      5.75 o 
  -4   2   7       14.98        7.99      4.41 o 
  -3   2   7      165.67      170.36      7.71 o 
  -2   2   7       14.66       11.92      3.15 o 
  -1   2   7       33.42       35.95      2.50 o 
   0   2   7      182.55      169.75      7.15 o 
   1   2   7       14.91       17.22      2.37 o 
   2   2   7        0.05        0.84      3.15 o 
   3   2   7      212.67      234.53      6.61 o 
   4   2   7     2254.85     2384.64     23.01 o 
   5   2   7       81.81       67.76      3.37 o 
   6   2   7       24.99       28.11      3.93 o 
   7   2   7      172.27      183.12      7.28 o 
   8   2   7      172.15      163.52      7.60 o 
   9   2   7      168.02      180.86      8.96 o 
  10   2   7        6.35        5.85      5.74 o 
  11   2   7        2.51        2.81      6.50 o 
  -6   3   7        3.64       10.78      8.67 o 
  -5   3   7       61.74       64.94      9.76 o 
  -4   3   7       60.28       53.13      5.84 o 
  -3   3   7      101.29       83.97      6.20 o 
  -2   3   7        2.35        0.00      2.34 o 
  -1   3   7       84.70       86.54      3.45 o 
   0   3   7       29.57       36.60      3.06 o 
   1   3   7        1.64        1.66      3.01 o 
   2   3   7      637.25      621.05     17.16 o 
   3   3   7       15.31       15.65      1.99 o 
   4   3   7     1318.24     1369.55     16.05 o 
   5   3   7      710.50      670.03      9.55 o 
   6   3   7      162.01      156.79      6.55 o 
   7   3   7        6.08        7.81      4.11 o 
   8   3   7      354.01      360.02     10.68 o 
   9   3   7      326.01      338.68     11.70 o 
  10   3   7       21.33       15.64      5.81 o 
  11   3   7       22.65       23.49      6.33 o 
  -5   4   7        0.60        0.56      6.70 o 
  -4   4   7        0.84        0.70      5.07 o 
  -3   4   7      152.45      147.46      7.96 o 
  -2   4   7        3.91        3.97      3.49 o 
  -1   4   7       41.23       35.13      3.44 o 
   0   4   7      336.14      327.66      7.46 o 
   1   4   7       32.02       27.96      2.67 o 
   2   4   7      328.00      316.23      6.63 o 
   3   4   7      120.58      116.04      4.91 o 
   4   4   7      154.61      150.12      6.84 o 
   5   4   7       17.73       14.82      3.82 o 
   6   4   7        3.46        1.57      3.84 o 
   7   4   7       71.50       66.33      5.72 o 
   8   4   7      246.52      245.21     11.64 o 
   9   4   7        5.36        7.16      4.87 o 
  10   4   7        8.01        9.96      5.99 o 
  11   4   7        1.64        0.00      6.33 o 
  -4   5   7       16.22       11.75      6.01 o 
  -3   5   7       11.02       18.34      5.56 o 
  -2   5   7      225.56      208.72      7.85 o 
  -1   5   7      132.20      118.74      5.91 o 
   0   5   7      100.94      109.14      5.37 o 
   1   5   7        2.10        2.71      2.85 o 
   2   5   7        0.04        0.00      3.18 o 
   3   5   7       46.50       53.61      4.50 o 
   4   5   7       21.54       22.36      3.57 o 
   5   5   7       80.47       73.61      7.64 o 
   6   5   7        0.87        1.89      5.10 o 
   7   5   7      664.78      689.27     21.02 o 
   8   5   7      384.19      376.46     11.24 o 
   9   5   7        1.88        6.38      4.90 o 
  10   5   7       21.71       21.22      5.99 o 
  11   5   7       14.12        8.88      7.58 o 
  -4   6   7       32.03       35.56      6.97 o 
  -3   6   7        0.19        1.28      5.62 o 
  -2   6   7       98.97       98.33      9.10 o 
  -1   6   7       25.19       23.24      4.31 o 
   0   6   7       32.03       33.09      4.91 o 
   1   6   7      113.39      122.18      6.27 o 
   2   6   7     1423.41     1412.38     18.11 o 
   3   6   7      394.43      377.78     13.88 o 
   4   6   7        8.35        8.15      5.82 o 
   5   6   7      406.94      381.66     12.62 o 
   6   6   7      200.52      210.67     11.97 o 
   7   6   7      172.41      176.28      9.73 o 
   8   6   7      320.88      316.23     13.47 o 
   9   6   7       51.93       71.33      8.60 o 
  10   6   7       17.44       20.34      9.40 o 
  11   6   7        9.40        6.55      8.29 o 
  -3   7   7        3.26        1.98      6.40 o 
  -2   7   7        8.56       15.12      8.25 o 
  -1   7   7        2.54        1.67      7.74 o 
   0   7   7      128.32      117.53      7.40 o 
   1   7   7       63.16       51.89      5.06 o 
   2   7   7        3.80        4.70      3.88 o 
   3   7   7       46.09       40.77      5.30 o 
   4   7   7       17.83        9.72      6.99 o 
   5   7   7      253.34      254.11     11.65 o 
   6   7   7       58.12       51.98     10.11 o 
   7   7   7       56.97       55.40      8.33 o 
   8   7   7        0.22        0.00      6.15 o 
   9   7   7       21.89       27.96      7.72 o 
  10   7   7        6.16       10.26      9.66 o 
  11   7   7        0.48        0.00     11.11 o 
  -2   8   7       16.49       12.66      7.34 o 
  -1   8   7        0.56        3.37      5.60 o 
   0   8   7        0.29        2.80      5.56 o 
   1   8   7       39.79       38.74      5.13 o 
   2   8   7        8.09        4.29      4.17 o 
   3   8   7       56.02       59.12      5.58 o 
   4   8   7       14.45        7.20      5.63 o 
   5   8   7       24.56       16.24      6.39 o 
   6   8   7        3.38        2.80      6.35 o 
   7   8   7       19.85       13.64      7.62 o 
   8   8   7        1.13        1.44      7.52 o 
   9   8   7        0.22        0.00      8.50 o 
  10   8   7       56.26       73.16     12.63 o 
  -1   9   7        4.61        4.04      7.82 o 
   0   9   7        1.43        0.00      6.28 o 
   1   9   7       27.14       27.62      5.98 o 
   2   9   7        2.18        0.00      4.61 o 
   3   9   7       10.05        7.34      4.78 o 
   4   9   7        7.54        3.25      4.81 o 
   5   9   7       21.02       10.34      5.56 o 
   6   9   7      104.27       99.47      9.52 o 
   7   9   7       41.48       38.15     10.48 o 
   8   9   7       38.12       66.23     12.38 o 
   9   9   7        1.84        4.86     10.25 o 
  10   9   7      173.42      203.77     16.56 o 
   1  10   7        6.08        4.26      6.31 o 
   2  10   7        3.31        3.03      6.02 o 
   3  10   7       15.99       19.28      4.97 o 
   4  10   7        1.94        0.00      5.18 o 
   5  10   7       74.65       80.52      7.80 o 
   6  10   7       17.42       27.63      7.39 o 
   7  10   7       74.14       78.04     10.34 o 
   8  10   7       31.26       36.95     11.30 o 
   9  10   7       21.87       26.66     11.08 o 
   3  11   7       16.03       21.00      8.84 o 
   4  11   7        0.56        3.13      6.97 o 
   5  11   7       35.70       42.47      7.58 o 
   6  11   7        6.62       10.24      8.30 o 
   7  11   7       25.90       14.26      9.19 o 
   8  11   7       35.03       40.83     10.23 o 
  -4 -10   8        0.05        0.00      8.53 o 
  -3 -10   8        2.07        0.00      5.88 o 
  -2 -10   8        0.22        0.00      7.53 o 
  -1 -10   8       28.97       37.79      8.05 o 
   0 -10   8       20.16       29.07      8.52 o 
   1 -10   8       42.93       40.39      6.56 o 
   2 -10   8        0.76        2.05      6.19 o 
  -5  -9   8       11.00       13.78     11.95 o 
  -4  -9   8       36.87       32.76     11.29 o 
  -3  -9   8       32.05       34.49      5.99 o 
  -2  -9   8       62.39       61.73      6.87 o 
  -1  -9   8        4.47        2.22      7.37 o 
   0  -9   8       18.99       12.99      5.09 o 
   1  -9   8       21.17       23.66      6.02 o 
   2  -9   8       76.39       65.56      7.51 o 
   3  -9   8        1.89        0.99      6.49 o 
   4  -9   8        3.93        4.41      6.65 o 
  -6  -8   8       64.53       73.13     12.13 o 
  -5  -8   8        1.43        7.87     11.60 o 
  -4  -8   8       29.60       30.39     10.69 o 
  -3  -8   8       37.44       39.96      6.36 o 
  -2  -8   8        0.33        4.52      4.81 o 
  -1  -8   8       51.93       54.89      4.54 o 
   0  -8   8        5.13       24.37      4.53 o 
   1  -8   8       13.00       12.01      5.46 o 
   2  -8   8       19.77       21.47      6.21 o 
   3  -8   8       43.63       52.65      7.04 o 
   4  -8   8        3.49       21.18      6.48 o 
   5  -8   8        5.39        8.84      6.63 o 
  -6  -7   8       16.01       29.23     11.30 o 
  -5  -7   8       58.04       56.41     11.23 o 
  -4  -7   8       10.58        0.96     10.20 o 
  -3  -7   8        8.67       11.08      5.29 o 
  -2  -7   8        8.53        9.60      3.88 o 
  -1  -7   8        8.69        9.01      3.37 o 
   0  -7   8        0.80        1.49      3.35 o 
   1  -7   8        7.24        4.26      3.63 o 
   2  -7   8       23.06       32.21      5.59 o 
   3  -7   8        2.26        0.48      6.37 o 
   4  -7   8       20.05       26.66      7.66 o 
   5  -7   8        0.44        0.00      7.14 o 
   6  -7   8       11.91       15.52      7.47 o 
  -6  -6   8        4.59       12.77      8.95 o 
  -5  -6   8        1.73        0.00      9.62 o 
  -4  -6   8      157.48      126.46     12.94 o 
  -3  -6   8      129.08      127.75      6.53 o 
  -2  -6   8       13.30       13.25      3.32 o 
  -1  -6   8      102.97      112.70      5.20 o 
   0  -6   8        0.73        0.02      3.28 o 
   1  -6   8      269.16      240.44      6.87 o 
   2  -6   8     1134.28     1132.31     18.32 o 
   3  -6   8      120.62      103.68      8.81 o 
   4  -6   8        5.22        8.40      6.28 o 
   5  -6   8       15.87       21.44      6.97 o 
   6  -6   8       14.35        3.38      6.74 o 
   7  -6   8        9.52        7.54      7.18 o 
  -7  -5   8        7.66        0.00     10.38 o 
  -6  -5   8        5.08        4.90      6.40 o 
  -5  -5   8       18.43        6.86      5.99 o 
  -4  -5   8       23.12       15.87      6.00 o 
  -3  -5   8      268.98      282.97      7.29 o 
  -2  -5   8        0.53        0.00      2.89 o 
  -1  -5   8      147.11      144.18      4.96 o 
   0  -5   8       23.01       20.66      2.88 o 
   1  -5   8       47.76       44.88      3.78 o 
   2  -5   8      736.90      685.99     11.02 o 
   3  -5   8      554.39      550.62     15.03 o 
   4  -5   8       65.89       52.87      8.77 o 
   5  -5   8      115.95      111.49     11.39 o 
   6  -5   8       29.47       27.81      8.11 o 
   7  -5   8       26.82       27.20      7.62 o 
   8  -5   8        2.24        0.00      6.14 o 
  -7  -4   8        4.80        0.00      8.78 o 
  -6  -4   8        1.96        0.00      7.23 o 
  -5  -4   8       36.99       26.87      7.24 o 
  -4  -4   8       54.45       49.03      8.57 o 
  -3  -4   8       34.13       37.31      4.80 o 
  -2  -4   8       25.95       24.47      3.26 o 
  -1  -4   8       43.77       43.76      3.62 o 
   0  -4   8        9.55        8.90      2.42 o 
   1  -4   8       26.14       25.50      2.67 o 
   2  -4   8        0.00        3.46      2.71 o 
   3  -4   8       22.78       16.61      4.63 o 
   4  -4   8        1.24       15.03      7.35 o 
   5  -4   8        1.43        0.00      7.20 o 
   6  -4   8        2.82        1.09      6.72 o 
   7  -4   8       63.85       69.65      7.56 o 
   8  -4   8       28.45       31.68      6.65 o 
   9  -4   8        4.15        7.83      7.09 o 
  -7  -3   8       22.14       23.30     13.72 o 
  -6  -3   8       86.34       92.81     13.51 o 
  -5  -3   8        6.20        4.09      6.71 o 
  -4  -3   8      107.56      100.87      9.92 o 
  -3  -3   8       75.10       78.88      5.50 o 
  -2  -3   8       96.67       99.64      4.37 o 
  -1  -3   8        0.70        2.01      2.66 o 
   0  -3   8        5.41        2.98      2.30 o 
   1  -3   8        0.86        0.47      1.75 o 
   2  -3   8      353.04      354.44      6.14 o 
   3  -3   8        2.12        1.57      1.76 o 
   4  -3   8        2.12        1.70      2.45 o 
   5  -3   8        0.03        2.32      1.83 o 
   6  -3   8       30.53       39.28     17.32 o 
   7  -3   8        1.66        0.00      5.12 o 
   8  -3   8       20.17       15.41      7.36 o 
   9  -3   8        3.60        3.32      6.70 o 
  -7  -2   8       19.97       20.03      9.88 o 
  -6  -2   8       12.72       27.12      8.27 o 
  -5  -2   8        4.75        8.20      7.12 o 
  -4  -2   8      205.50      215.11     12.57 o 
  -3  -2   8       26.43       29.08      5.49 o 
  -2  -2   8        0.57        1.39      3.68 o 
  -1  -2   8        3.10        2.59      2.33 o 
   0  -2   8     1282.39     1386.21     15.60 o 
   1  -2   8      565.61      582.79     13.34 o 
   2  -2   8      333.23      332.17      6.62 o 
   3  -2   8       12.89       17.78      5.52 o 
   4  -2   8       35.00       32.82      4.05 o 
   5  -2   8        3.30        6.12      3.81 o 
   6  -2   8      109.96       91.18      9.66 o 
   7  -2   8        4.90        0.36      5.55 o 
   8  -2   8        1.05        1.94      6.77 o 
   9  -2   8        5.00        0.00      6.64 o 
  10  -2   8        0.03        5.56      7.08 o 
  -6  -1   8        6.40        1.51      6.64 o 
  -5  -1   8        0.83        1.49      5.63 o 
  -4  -1   8        0.34        0.00      5.57 o 
  -3  -1   8       30.69       34.27      6.41 o 
  -2  -1   8        3.60        4.94      3.76 o 
  -1  -1   8      717.95      741.90     12.86 o 
   0  -1   8      215.14      222.01      6.05 o 
   1  -1   8       47.50       55.63      2.89 o 
   2  -1   8       87.20       80.39      2.75 o 
   3  -1   8       55.41       60.46      3.01 o 
   4  -1   8        5.29        5.17      2.06 o 
   5  -1   8      119.91      116.34      6.59 o 
   6  -1   8       24.11       25.09      5.13 o 
   7  -1   8       10.44        9.85      3.51 o 
   8  -1   8       30.48       27.35      5.74 o 
   9  -1   8        0.48        0.00      6.23 o 
  10  -1   8        6.07        9.77      6.89 o 
  -6   0   8       17.93       22.79      7.50 o 
  -5   0   8       57.85       79.03      7.17 o 
  -4   0   8      166.60      167.03      8.49 o 
  -3   0   8       60.32       55.19      6.58 o 
  -2   0   8      200.99      199.14      8.14 o 
  -1   0   8      225.90      218.78      5.88 o 
   0   0   8       11.11        8.09      1.43 o 
   1   0   8      130.97      117.66      4.47 o 
   2   0   8        6.03        3.85      2.01 o 
   3   0   8      255.65      278.20      5.44 o 
   4   0   8      539.56      549.87      6.59 o 
   5   0   8        3.84        4.54      2.44 o 
   6   0   8        1.28        0.00      2.27 o 
   7   0   8      465.88      454.78      8.66 o 
   8   0   8       48.68       49.54      5.95 o 
   9   0   8       83.22       79.57      8.85 o 
  10   0   8       31.72       42.42      7.32 o 
  11   0   8        6.09        1.40      7.63 o 
  -6   1   8        3.17        2.74      7.09 o 
  -5   1   8        6.32       12.97      5.55 o 
  -4   1   8       13.45       15.04      4.72 o 
  -3   1   8       31.80       20.94      4.13 o 
  -2   1   8        0.05        0.00      3.14 o 
  -1   1   8       92.26       80.05      3.38 o 
   0   1   8       13.52       11.50      2.31 o 
   1   1   8       11.22       11.15      2.61 o 
   2   1   8      192.83      178.21     10.84 o 
   3   1   8      416.91      419.99      7.55 o 
   4   1   8        2.51        0.78      1.67 o 
   5   1   8      302.57      316.51      6.71 o 
   6   1   8        2.04        0.00      2.95 o 
   7   1   8      235.39      249.99      7.66 o 
   8   1   8      204.16      206.70      8.22 o 
   9   1   8      148.73      142.90      9.47 o 
  10   1   8       15.25        7.55      7.05 o 
  11   1   8        2.40        2.82      7.33 o 
  -5   2   8        5.63       12.55      6.68 o 
  -4   2   8        1.09        1.55      4.99 o 
  -3   2   8        1.09        0.85      3.99 o 
  -2   2   8       23.87       20.31      3.48 o 
  -1   2   8       24.05       24.21      3.04 o 
   0   2   8      361.36      360.73      8.35 o 
   1   2   8        8.56       11.76      2.33 o 
   2   2   8      384.98      401.20     14.21 o 
   3   2   8      210.29      206.61      6.77 o 
   4   2   8      513.48      547.47      8.30 o 
   5   2   8        2.26        1.21      2.55 o 
   6   2   8        0.02        0.00      3.35 o 
   7   2   8       65.37       67.88      5.20 o 
   8   2   8       34.04       32.45      5.12 o 
   9   2   8       65.37       77.57      6.90 o 
  10   2   8       14.42       11.89      6.84 o 
  11   2   8        2.98        0.78      6.84 o 
  -5   3   8       45.73       64.57      8.44 o 
  -4   3   8       11.45        9.65      5.97 o 
  -3   3   8        0.05        0.47      4.10 o 
  -2   3   8      237.17      236.99     12.43 o 
  -1   3   8       15.38        8.88      2.38 o 
   0   3   8      356.26      333.75      9.94 o 
   1   3   8      363.84      361.72      7.43 o 
   2   3   8       45.49       46.44      6.96 o 
   3   3   8       70.36       64.89      3.18 o 
   4   3   8       86.82       87.02      5.62 o 
   5   3   8        4.02        4.55      2.30 o 
   6   3   8       13.44       10.24      3.02 o 
   7   3   8      100.72       92.66      6.04 o 
   8   3   8     1536.25     1532.90     23.37 o 
   9   3   8      498.74      492.67     12.54 o 
  10   3   8      123.80      120.01      8.40 o 
  11   3   8        2.46        0.46      7.92 o 
  -4   4   8       10.67       28.88      6.46 o 
  -3   4   8       34.32       27.00      5.74 o 
  -2   4   8       11.79       12.30      4.23 o 
  -1   4   8       25.18       22.61      3.90 o 
   0   4   8        0.66        0.00      3.26 o 
   1   4   8      202.17      209.37      8.67 o 
   2   4   8      163.65      152.83      6.65 o 
   3   4   8       65.22       63.03      3.06 o 
   4   4   8       28.33       29.12      3.38 o 
   5   4   8        3.66        3.13      3.62 o 
   6   4   8      107.62      107.41      8.61 o 
   7   4   8      301.69      323.32     11.80 o 
   8   4   8       22.14       28.80      5.43 o 
   9   4   8        6.80        9.34      5.14 o 
  10   4   8       31.55       34.25      6.35 o 
  11   4   8        5.14        7.69      6.34 o 
  -4   5   8        2.38        2.10      6.23 o 
  -3   5   8        0.39        0.13      5.63 o 
  -2   5   8        1.02        0.00      5.48 o 
  -1   5   8       12.35       16.15      4.40 o 
   0   5   8       14.32       16.58      3.21 o 
   1   5   8      688.03      689.24     15.40 o 
   2   5   8      167.99      178.98      6.33 o 
   3   5   8      620.12      671.41     13.47 o 
   4   5   8       41.19       57.59      5.61 o 
   5   5   8      204.61      209.05      8.40 o 
   6   5   8       41.74       34.88     10.61 o 
   7   5   8       93.24       90.13      8.50 o 
   8   5   8       81.89       76.66      6.54 o 
   9   5   8       14.78       10.99      5.01 o 
  10   5   8        0.32        3.31      5.38 o 
  11   5   8        0.21        4.13      8.00 o 
  -3   6   8        5.05        5.42      6.36 o 
  -2   6   8       18.85       16.22      5.70 o 
  -1   6   8       25.73       19.65      5.40 o 
   0   6   8      282.45      280.74     10.47 o 
   1   6   8      178.02      153.61      6.58 o 
   2   6   8      596.63      619.58     12.29 o 
   3   6   8     1187.24     1172.91     26.20 o 
   4   6   8       36.68       29.99      7.15 o 
   5   6   8       81.33       73.47      8.82 o 
   6   6   8       19.69       18.21      6.68 o 
   7   6   8       33.07       25.54      7.27 o 
   8   6   8       10.55        1.93      7.18 o 
   9   6   8        0.92        1.95      7.28 o 
  10   6   8        0.01        7.39      7.20 o 
  11   6   8       39.40       42.75      8.82 o 
  -2   7   8       35.18       27.77      6.42 o 
  -1   7   8       14.83       22.51      7.08 o 
   0   7   8       29.84       23.47      5.66 o 
   1   7   8      186.59      177.19      9.36 o 
   2   7   8        0.40        1.20      3.94 o 
   3   7   8       58.28       50.63      5.03 o 
   4   7   8        8.18        7.30      6.40 o 
   5   7   8        6.32        4.44      6.71 o 
   6   7   8       37.06       30.26      7.03 o 
   7   7   8       96.09       72.10      9.31 o 
   8   7   8        8.87       16.13      7.60 o 
   9   7   8       44.38       49.91      8.47 o 
  10   7   8        1.63       10.71      7.42 o 
  11   7   8       29.14       36.94     11.12 o 
  -1   8   8        0.68        7.25      7.63 o 
   0   8   8        0.39        0.00      5.98 o 
   1   8   8        0.04        0.00      5.62 o 
   2   8   8        0.08        0.00      5.09 o 
   3   8   8        0.76        1.87      4.14 o 
   4   8   8       26.04       21.35      4.72 o 
   5   8   8       52.52       52.26      8.66 o 
   6   8   8       17.42       33.30      7.13 o 
   7   8   8        1.19        5.27      8.48 o 
   8   8   8      135.25      144.68     11.22 o 
   9   8   8        0.32        0.00     11.77 o 
  10   8   8       55.10       51.80     11.30 o 
   0   9   8       22.84       22.82      8.37 o 
   1   9   8       19.03       24.99      6.61 o 
   2   9   8        1.76        3.54      5.93 o 
   3   9   8       43.13       38.25      6.50 o 
   4   9   8        5.24        6.31      4.91 o 
   5   9   8        2.59        0.00      6.08 o 
   6   9   8      154.05      139.28     11.20 o 
   7   9   8       10.02        5.49      7.64 o 
   8   9   8       45.37       48.99     11.23 o 
   9   9   8        6.54        2.80     10.37 o 
  10   9   8        0.71       10.40     13.02 o 
   2  10   8        8.76       10.49      6.39 o 
   3  10   8       61.99       73.29      7.62 o 
   4  10   8        4.35        0.00      6.30 o 
   5  10   8        5.39        0.00      5.42 o 
   6  10   8        8.51       17.33      8.49 o 
   7  10   8        3.81       11.81      7.91 o 
   8  10   8        4.01        9.99      8.80 o 
   9  10   8       30.30       30.24     11.09 o 
   4  11   8        2.05        0.00      9.04 o 
   5  11   8        1.36        0.00      8.78 o 
   6  11   8        6.26       14.87      9.10 o 
  -2 -10   9        0.46        3.61      7.56 o 
  -1 -10   9        0.38        0.00      7.73 o 
   0 -10   9        0.30        3.39      8.42 o 
   1 -10   9        0.99        2.08      6.22 o 
  -4  -9   9        0.84        1.72     18.06 o 
  -3  -9   9       10.80        8.14      6.06 o 
  -2  -9   9       71.55       63.74      8.28 o 
  -1  -9   9        0.18        2.73      7.00 o 
   0  -9   9        0.25        0.00      6.48 o 
   1  -9   9        0.20        0.00      5.74 o 
   2  -9   9        0.16        0.07      6.20 o 
   3  -9   9        0.95        3.98      6.32 o 
  -5  -8   9        2.17        0.86     16.34 o 
  -4  -8   9        5.94        0.00     10.82 o 
  -3  -8   9        5.67        8.14      5.78 o 
  -2  -8   9       36.99       32.24      5.66 o 
  -1  -8   9        3.19        0.00      5.55 o 
   0  -8   9       32.16       38.04      5.43 o 
   1  -8   9        5.60        5.59      5.11 o 
   2  -8   9      141.04      130.17      8.83 o 
   3  -8   9      223.33      187.16     10.43 o 
   4  -8   9       20.06       11.35      6.85 o 
   5  -8   9        5.64        0.00      7.20 o 
  -5  -7   9       10.89       12.56      8.97 o 
  -4  -7   9        0.31        0.15     10.90 o 
  -3  -7   9        5.66        6.13      6.41 o 
  -2  -7   9        0.07        1.04      4.62 o 
  -1  -7   9       60.72       60.93      4.49 o 
   0  -7   9       20.64       22.96      4.05 o 
   1  -7   9       12.78       11.96      4.56 o 
   2  -7   9       47.65       52.71      6.56 o 
   3  -7   9       79.66       77.80      8.07 o 
   4  -7   9      292.41      249.66     15.43 o 
   5  -7   9        2.01        0.00      7.38 o 
   6  -7   9        3.11        0.43      7.18 o 
  -6  -6   9        1.97        7.32      9.70 o 
  -5  -6   9       19.22       23.91      8.70 o 
  -4  -6   9       55.92       70.37     10.31 o 
  -3  -6   9        0.18        0.00      8.02 o 
  -2  -6   9       78.78       80.12      5.66 o 
  -1  -6   9        9.37       17.45      2.98 o 
   0  -6   9       15.73       50.96      5.77 o 
   1  -6   9       61.14       62.87      5.76 o 
   2  -6   9        4.26       10.79      5.13 o 
   3  -6   9       22.85       49.26      8.63 o 
   4  -6   9       63.66       51.50      7.54 o 
   5  -6   9       17.47       12.28      6.82 o 
   6  -6   9        2.16        0.00      6.91 o 
   7  -6   9        0.76        0.00      7.57 o 
  -6  -5   9        0.04        3.37      9.49 o 
  -5  -5   9       26.03       28.48      6.93 o 
  -4  -5   9      291.79      286.73     12.99 o 
  -3  -5   9      503.77      509.46     12.95 o 
  -2  -5   9       77.48       77.47      4.82 o 
  -1  -5   9        0.07        0.00      3.03 o 
   0  -5   9       52.84       57.55      3.85 o 
   1  -5   9       39.34       36.89      3.48 o 
   2  -5   9      341.98      355.51     15.04 o 
   3  -5   9       13.62       14.18      6.65 o 
   4  -5   9      124.65      140.99      9.46 o 
   5  -5   9      112.31      104.12     14.56 o 
   6  -5   9       46.14       28.62      8.94 o 
   7  -5   9       42.86       45.88      8.91 o 
   8  -5   9        0.21        0.63      6.27 o 
  -6  -4   9        1.08        7.66      7.77 o 
  -5  -4   9      103.89      109.12     10.49 o 
  -4  -4   9      111.32      131.64     10.76 o 
  -3  -4   9      107.21      119.64      8.60 o 
  -2  -4   9       39.58       36.12      4.50 o 
  -1  -4   9       80.67       71.94      4.42 o 
   0  -4   9        0.76        0.00      2.75 o 
   1  -4   9       18.85       19.91      2.65 o 
   2  -4   9      220.21      203.59      7.27 o 
   3  -4   9        8.86        7.73      5.85 o 
   4  -4   9       62.57       61.96      8.32 o 
   5  -4   9      103.54      120.15     12.82 o 
   6  -4   9       27.95        8.75      7.15 o 
   7  -4   9       58.30       65.10      7.65 o 
   8  -4   9       16.84       17.06      6.54 o 
   9  -4   9        0.18        0.00      7.41 o 
  -6  -3   9       12.53       22.20      8.61 o 
  -5  -3   9       12.83       21.89      7.52 o 
  -4  -3   9      190.73      183.07     15.44 o 
  -3  -3   9      406.49      427.86     12.10 o 
  -2  -3   9      180.16      183.20      6.90 o 
  -1  -3   9        4.14        0.00      2.64 o 
   0  -3   9      213.45      228.25      7.24 o 
   1  -3   9       87.22       85.99      3.65 o 
   2  -3   9       59.28       62.83      2.93 o 
   3  -3   9      122.90      127.97     13.61 o 
   4  -3   9       54.61       43.54      3.81 o 
   5  -3   9       20.82       16.83      3.36 o 
   6  -3   9       68.16       71.91      9.08 o 
   7  -3   9       70.13       65.66      6.96 o 
   8  -3   9       13.83       11.37      5.89 o 
   9  -3   9        0.21        0.00      6.65 o 
  -6  -2   9        4.40        0.98      8.18 o 
  -5  -2   9       22.81       21.24      7.60 o 
  -4  -2   9      124.62      131.88      9.04 o 
  -3  -2   9       51.88       61.42      5.76 o 
  -2  -2   9      426.82      418.37     12.89 o 
  -1  -2   9       28.36       24.35      2.94 o 
   0  -2   9       35.63       34.69      3.02 o 
   1  -2   9      109.30      113.05      4.87 o 
   2  -2   9       48.40       43.88      2.75 o 
   3  -2   9        2.10        2.26      1.65 o 
   4  -2   9       12.37       11.71      3.72 o 
   5  -2   9       61.32       70.51      5.01 o 
   6  -2   9      219.92      202.81     10.34 o 
   7  -2   9        0.45        3.94      4.78 o 
   8  -2   9       50.42       50.55      6.99 o 
   9  -2   9        1.41        5.94      6.24 o 
  10  -2   9        9.79       10.50      7.15 o 
  -6  -1   9        8.27       10.92      9.06 o 
  -5  -1   9       34.30       36.67      6.91 o 
  -4  -1   9        4.18        7.49      5.74 o 
  -3  -1   9        5.09        3.19      4.83 o 
  -2  -1   9        0.14        3.40      4.11 o 
  -1  -1   9       90.84       88.74      6.03 o 
   0  -1   9      204.35      198.77      4.54 o 
   1  -1   9        0.33        0.57      1.53 o 
   2  -1   9       56.71       57.63      3.17 o 
   3  -1   9        6.84        4.28      1.20 o 
   4  -1   9       19.40       22.43      2.53 o 
   5  -1   9        9.39        8.62      2.30 o 
   6  -1   9       93.17       88.30      7.18 o 
   7  -1   9       10.06        9.50      5.78 o 
   8  -1   9        6.91        4.94      5.33 o 
   9  -1   9       13.93        4.18      6.62 o 
  10  -1   9       12.33        9.83      7.05 o 
  -5   0   9        0.25        0.00      6.63 o 
  -4   0   9       23.73       21.19      7.84 o 
  -3   0   9       13.96        7.70      4.65 o 
  -2   0   9        7.61        9.28      4.23 o 
  -1   0   9       44.20       35.34      3.37 o 
   0   0   9        3.07        1.85      2.19 o 
   1   0   9      110.48      112.96      4.78 o 
   2   0   9       10.78       14.74      2.54 o 
   3   0   9      201.27      193.19      4.92 o 
   4   0   9      806.02      826.85     13.06 o 
   5   0   9      809.54      850.80      8.89 o 
   6   0   9        0.40        0.00      2.54 o 
   7   0   9        4.04        1.06      2.73 o 
   8   0   9       18.54        9.53      5.14 o 
   9   0   9       55.75       62.27      8.46 o 
  10   0   9        0.09        0.91      6.37 o 
  -5   1   9       49.22       31.34      7.05 o 
  -4   1   9        7.22        2.73      6.24 o 
  -3   1   9       82.42       70.42      6.42 o 
  -2   1   9       35.64       46.19      5.33 o 
  -1   1   9      181.65      178.56      8.00 o 
   0   1   9        0.74        0.00      2.16 o 
   1   1   9       36.39       29.87      2.77 o 
   2   1   9        0.37        0.15      4.91 o 
   3   1   9      392.46      411.40      8.88 o 
   4   1   9        0.32        0.07      2.46 o 
   5   1   9       17.63       19.39      2.91 o 
   6   1   9        5.25        1.20      3.27 o 
   7   1   9      203.51      199.82      6.90 o 
   8   1   9      130.80      134.25      7.35 o 
   9   1   9       33.53       27.39      6.91 o 
  10   1   9        2.11        2.68      7.15 o 
  11   1   9       24.22       31.99      7.80 o 
  -5   2   9        0.10        0.00      7.07 o 
  -4   2   9       27.09       32.25      6.08 o 
  -3   2   9       22.77       22.52      5.17 o 
  -2   2   9      158.52      153.82      7.97 o 
  -1   2   9        2.00        2.64      4.20 o 
   0   2   9       20.69       18.34      4.08 o 
   1   2   9       36.95       28.89      3.20 o 
   2   2   9       23.64       21.23      5.73 o 
   3   2   9        6.58        4.96      2.34 o 
   4   2   9        3.01        3.60      2.44 o 
   5   2   9       24.18       23.96      4.10 o 
   6   2   9       41.58       41.69      4.09 o 
   7   2   9       33.12       34.54      4.40 o 
   8   2   9        9.99       12.87      4.22 o 
   9   2   9       59.67       57.18      6.62 o 
  10   2   9       34.61       24.30      9.19 o 
  11   2   9        1.33        0.00      8.32 o 
  -4   3   9       76.29       93.04      8.05 o 
  -3   3   9        1.28        1.88      5.29 o 
  -2   3   9       76.73       68.22      6.65 o 
  -1   3   9      157.28      148.27      8.20 o 
   0   3   9       65.38       56.22      5.51 o 
   1   3   9        1.48        3.44      2.83 o 
   2   3   9       94.73       85.08      5.73 o 
   3   3   9      376.91      395.32     15.95 o 
   4   3   9      102.88      119.76      9.48 o 
   5   3   9      198.74      217.96     12.51 o 
   6   3   9      155.80      144.67      5.87 o 
   7   3   9       12.02        9.06      3.99 o 
   8   3   9      327.97      328.32     12.42 o 
   9   3   9      191.18      179.34      9.33 o 
  10   3   9        3.25        2.34      6.88 o 
  11   3   9        1.10        0.00      8.34 o 
  -4   4   9        2.30        1.06      6.53 o 
  -3   4   9       27.26       29.58      6.17 o 
  -2   4   9      112.16       90.78      7.36 o 
  -1   4   9        6.73        6.02      4.70 o 
   0   4   9       44.59       40.35      4.51 o 
   1   4   9      142.16      141.00      6.95 o 
   2   4   9        1.50        0.00      7.54 o 
   3   4   9     1487.50     1424.80     39.61 o 
   4   4   9        8.97        7.50      3.66 o 
   5   4   9        0.04        0.00      3.53 o 
   6   4   9       30.36       25.40      4.28 o 
   7   4   9       40.36       34.67      4.86 o 
   8   4   9       10.35        2.57      4.91 o 
   9   4   9      196.26      195.71     12.25 o 
  10   4   9        0.09        6.67      5.33 o 
  11   4   9       12.65       19.90     11.49 o 
  -3   5   9        2.07        0.00      6.40 o 
  -2   5   9        2.24        0.85      5.75 o 
  -1   5   9       63.92       55.64      6.52 o 
   0   5   9       16.16       22.79      4.09 o 
   1   5   9      134.49      146.53      8.33 o 
   2   5   9      246.74      255.01     10.73 o 
   3   5   9       48.74       51.39      4.53 o 
   4   5   9        7.60       11.11      2.95 o 
   5   5   9       76.98       83.77      8.64 o 
   6   5   9        0.28        4.24      7.05 o 
   7   5   9       66.46       52.94      9.47 o 
   8   5   9        0.22        0.00      6.68 o 
   9   5   9        9.26       11.40      5.07 o 
  10   5   9       32.88       25.60      5.59 o 
  11   5   9       16.07       23.70      7.04 o 
  -2   6   9        4.24        0.00      6.20 o 
  -1   6   9       34.78       43.83      6.51 o 
   0   6   9        0.07        0.60      4.86 o 
   1   6   9        0.63        0.00      5.60 o 
   2   6   9       13.11       18.37      5.41 o 
   3   6   9      183.18      181.45      7.27 o 
   4   6   9       10.70        9.32      6.47 o 
   5   6   9        0.14        0.00      7.00 o 
   6   6   9      235.65      227.80     11.15 o 
   7   6   9       14.10       11.11      7.58 o 
   8   6   9      232.57      225.87     14.24 o 
   9   6   9       77.22      108.75     12.50 o 
  10   6   9       28.21       29.59      9.26 o 
  11   6   9      120.67      114.34     15.80 o 
  -1   7   9        2.35        4.17      6.21 o 
   0   7   9        8.31        0.00      7.50 o 
   1   7   9       16.80       14.39      5.44 o 
   2   7   9        0.84        0.00      5.37 o 
   3   7   9      118.07      114.51      8.41 o 
   4   7   9      185.82      185.56      8.94 o 
   5   7   9       77.80       80.64      9.34 o 
   6   7   9        2.99        3.81      7.27 o 
   7   7   9      219.00      200.21     11.40 o 
   8   7   9       89.44       88.65     11.48 o 
   9   7   9       28.22       35.03     10.56 o 
  10   7   9        7.22       16.85      8.67 o 
   0   8   9        6.85        5.47      7.78 o 
   1   8   9        2.48        4.28      6.13 o 
   2   8   9       47.37       40.99      6.49 o 
   3   8   9       37.94       40.56      6.59 o 
   4   8   9      188.72      195.24     10.59 o 
   5   8   9        2.64        0.00      7.60 o 
   6   8   9      162.00      154.32     12.00 o 
   7   8   9        1.06        8.52      6.86 o 
   8   8   9      110.36      100.64     10.76 o 
   9   8   9        3.07        3.67      9.59 o 
  10   8   9       29.39       23.93     12.33 o 
   1   9   9        0.47        0.00      7.87 o 
   2   9   9       20.35       31.33      6.15 o 
   3   9   9        0.07        2.37      5.78 o 
   4   9   9       10.21       11.77      6.06 o 
   5   9   9        2.68        0.63      6.14 o 
   6   9   9        9.56       18.99      8.31 o 
   7   9   9        0.03        0.00      7.54 o 
   8   9   9        3.12        8.61      7.21 o 
   9   9   9       15.52       23.48     10.59 o 
   3  10   9        1.68        0.39      6.62 o 
   4  10   9        3.41        1.04      6.46 o 
   5  10   9       18.76       22.66      6.69 o 
   6  10   9       10.58        7.34      7.19 o 
   7  10   9       46.81       44.25      9.83 o 
   8  10   9        7.22        4.35      8.81 o 
  -2  -9  10        2.64       12.22     11.66 o 
  -1  -9  10        7.92       12.74      7.95 o 
   0  -9  10        2.36        4.03      7.63 o 
   1  -9  10        0.21        0.11      5.91 o 
   2  -9  10        7.56        5.65      6.26 o 
   3  -9  10        0.06        3.60      6.73 o 
  -4  -8  10       68.74      114.44     21.51 o 
  -3  -8  10        6.02       15.97      7.90 o 
  -2  -8  10      103.45       88.69     10.33 o 
  -1  -8  10       11.85       23.20      7.35 o 
   0  -8  10       23.65       28.51      6.11 o 
   1  -8  10        9.60        1.73      5.52 o 
   2  -8  10      213.78      182.68     10.01 o 
   3  -8  10      107.87       99.40      8.60 o 
   4  -8  10       10.31        7.49      6.35 o 
  -4  -7  10        6.52        8.67      9.57 o 
  -3  -7  10       95.68       84.00      8.79 o 
  -2  -7  10       42.06       36.39      6.95 o 
  -1  -7  10        2.97        5.33      5.25 o 
   0  -7  10       10.15        7.13      4.45 o 
   1  -7  10        0.44        0.00      4.71 o 
   2  -7  10       16.41        7.32      5.49 o 
   3  -7  10       21.86       20.35      6.95 o 
   4  -7  10       71.95       69.30      8.28 o 
   5  -7  10        5.44       20.36      6.85 o 
   6  -7  10        8.41        5.80      7.93 o 
  -5  -6  10        4.55        0.00      9.26 o 
  -4  -6  10        9.43       17.51      8.43 o 
  -3  -6  10       11.95        9.97      8.49 o 
  -2  -6  10       34.13       36.94      5.52 o 
  -1  -6  10        6.91        5.42      4.14 o 
   0  -6  10        6.39        3.53      4.53 o 
   1  -6  10        0.00        0.00      4.81 o 
   2  -6  10       25.23       30.28      6.04 o 
   3  -6  10       42.94       48.90      7.39 o 
   4  -6  10       52.33       43.39      7.49 o 
   5  -6  10        3.94        7.97      6.10 o 
   6  -6  10        0.67        0.00      7.04 o 
   7  -6  10        0.21        0.00      8.01 o 
  -5  -5  10        7.86        9.62      9.24 o 
  -4  -5  10      192.81      191.94     11.12 o 
  -3  -5  10        1.34        0.51      5.70 o 
  -2  -5  10        3.47        6.46      4.11 o 
  -1  -5  10       46.81       46.19      4.37 o 
   0  -5  10       10.99       14.43      3.49 o 
   1  -5  10       66.37       74.05      7.59 o 
   2  -5  10        6.02        0.00      6.04 o 
   3  -5  10        0.12        0.00      7.02 o 
   4  -5  10        2.43        8.92      7.09 o 
   5  -5  10        3.79        0.00      7.09 o 
   6  -5  10        8.36        4.07      6.86 o 
   7  -5  10        0.15        0.00      7.78 o 
   8  -5  10       26.72       16.08      7.43 o 
  -5  -4  10       62.63       87.48      9.77 o 
  -4  -4  10       50.55       48.37      6.83 o 
  -3  -4  10       97.05       94.62      7.56 o 
  -2  -4  10       17.90       17.94      4.26 o 
  -1  -4  10       34.32       29.10      3.92 o 
   0  -4  10       11.14        8.02      2.97 o 
   1  -4  10      276.53      285.72      7.11 o 
   2  -4  10       36.15       36.94      4.14 o 
   3  -4  10        0.00        6.53      6.15 o 
   4  -4  10        0.91        5.73      6.14 o 
   5  -4  10       13.62       11.49      6.66 o 
   6  -4  10        2.99       10.63      7.24 o 
   7  -4  10       18.30       17.89      5.93 o 
   8  -4  10        2.70        9.53      6.47 o 
  -5  -3  10       27.32       17.12      8.37 o 
  -4  -3  10       36.67       39.44      6.54 o 
  -3  -3  10        0.35        2.52      4.61 o 
  -2  -3  10       41.52       47.17      5.38 o 
  -1  -3  10        1.09        0.00      3.47 o 
   0  -3  10      344.22      355.07      9.33 o 
   1  -3  10      263.67      262.01      7.96 o 
   2  -3  10      125.03      125.22      5.13 o 
   3  -3  10       45.63       42.26      4.30 o 
   4  -3  10        3.37        2.34      3.49 o 
   5  -3  10      105.17      109.72     10.18 o 
   6  -3  10        0.77        8.78      4.74 o 
   7  -3  10       36.54       38.66      6.70 o 
   8  -3  10       15.76       20.58      5.78 o 
   9  -3  10        0.03        0.00      6.29 o 
  -5  -2  10        0.02        0.19      8.16 o 
  -4  -2  10       18.87        9.11      5.18 o 
  -3  -2  10       43.96       53.29      5.80 o 
  -2  -2  10        2.64        2.36      4.52 o 
  -1  -2  10       97.42       95.16      5.57 o 
   0  -2  10        3.24        2.65      3.47 o 
   1  -2  10      189.26      192.06      7.62 o 
   2  -2  10        2.55        0.32      2.79 o 
   3  -2  10       41.76       45.94      3.14 o 
   4  -2  10      231.96      249.21     13.38 o 
   5  -2  10      153.44      151.58      6.68 o 
   6  -2  10       69.00       73.90      7.55 o 
   7  -2  10       26.10       32.73      6.79 o 
   8  -2  10       20.19       19.78      6.42 o 
   9  -2  10       10.29       18.89      6.46 o 
  -5  -1  10       28.77       42.33      7.64 o 
  -4  -1  10       19.97       22.26      5.82 o 
  -3  -1  10        2.91        2.96      4.85 o 
  -2  -1  10      142.59      151.81      8.03 o 
  -1  -1  10        6.84        5.82      4.29 o 
   0  -1  10      255.96      252.96      9.55 o 
   1  -1  10      360.17      372.25     12.67 o 
   2  -1  10        1.28        4.12      2.67 o 
   3  -1  10       63.84       64.05      3.48 o 
   4  -1  10       52.57       57.99      3.04 o 
   5  -1  10      192.66      198.45      7.22 o 
   6  -1  10       24.90       23.45      4.03 o 
   7  -1  10        6.23        8.69      4.27 o 
   8  -1  10        0.05        2.53      5.29 o 
   9  -1  10        8.34       23.11     10.11 o 
  10  -1  10       20.97       30.54      8.82 o 
  -5   0  10        0.05        0.00      7.12 o 
  -4   0  10        7.63        5.29      5.84 o 
  -3   0  10        5.79        4.83      5.02 o 
  -2   0  10       39.40       43.24      5.46 o 
  -1   0  10      176.59      158.22      7.97 o 
   0   0  10        1.27        0.00      3.82 o 
   1   0  10      414.03      430.35     15.38 o 
   2   0  10       57.37       55.56      5.25 o 
   3   0  10       19.70       16.18      2.22 o 
   4   0  10       21.99       21.83      2.91 o 
   5   0  10        7.75        9.10      2.56 o 
   6   0  10      152.29      150.52      6.22 o 
   7   0  10        2.08        4.25      4.12 o 
   8   0  10       47.79       46.70      6.50 o 
   9   0  10       25.60       13.86     10.23 o 
  10   0  10        0.02        0.00      9.63 o 
  -4   1  10       26.01       32.07      5.88 o 
  -3   1  10       45.12       44.21      5.81 o 
  -2   1  10       14.06       13.42      4.77 o 
  -1   1  10      130.54      140.17      7.67 o 
   0   1  10      146.05      148.63      7.27 o 
   1   1  10        4.10        0.00      2.21 o 
   2   1  10        9.05        4.83      5.43 o 
   3   1  10       45.05       53.58      7.16 o 
   4   1  10      345.45      342.14      7.05 o 
   5   1  10      145.45      156.55      6.75 o 
   6   1  10      221.57      238.02      8.65 o 
   7   1  10      119.98      117.95     10.02 o 
   8   1  10       16.87       20.05      6.80 o 
   9   1  10      817.53      825.39     28.59 o 
  10   1  10      102.72      115.31     14.25 o 
  -4   2  10        0.10        1.89      6.20 o 
  -3   2  10        0.76        0.73      5.35 o 
  -2   2  10        0.46        2.24      5.07 o 
  -1   2  10       26.15       20.49      4.90 o 
   0   2  10        1.59        0.00      3.80 o 
   1   2  10      518.37      469.64     23.76 o 
   2   2  10      104.51      107.45      9.45 o 
   3   2  10       14.09       11.38      6.66 o 
   4   2  10       88.75       85.55      5.65 o 
   5   2  10       48.41       43.58      4.67 o 
   6   2  10       44.79       48.89      5.23 o 
   7   2  10       10.12        8.37      4.98 o 
   8   2  10       44.37       44.84      6.58 o 
   9   2  10       90.14       78.14     10.38 o 
  10   2  10        5.58        3.07      7.86 o 
  11   2  10        0.04        0.00     10.33 o 
  -4   3  10        8.21        7.94      8.05 o 
  -3   3  10        0.01        0.00      6.06 o 
  -2   3  10        3.49        0.00      5.29 o 
  -1   3  10      100.68      119.80      7.75 o 
   0   3  10        1.35        0.00      4.25 o 
   1   3  10        0.56        0.76      3.43 o 
   2   3  10      623.90      663.41     21.61 o 
   3   3  10        6.06        5.16      7.48 o 
   4   3  10      145.51      159.08      8.08 o 
   5   3  10       17.60       10.46      4.75 o 
   6   3  10       19.33       21.71      4.28 o 
   7   3  10        5.38       10.07      4.29 o 
   8   3  10       53.16       51.17      6.05 o 
   9   3  10        5.74        8.62      7.14 o 
  10   3  10       12.34       10.88      7.92 o 
  11   3  10       17.66        7.46     10.77 o 
  -3   4  10       20.85       22.32      7.48 o 
  -2   4  10        0.05        0.00      5.85 o 
  -1   4  10      142.00      140.34      8.54 o 
   0   4  10       44.22       51.32      6.79 o 
   1   4  10      136.16      127.80      7.28 o 
   2   4  10     1056.99     1099.82     17.12 o 
   3   4  10     1486.39     1451.16     36.93 o 
   4   4  10      143.41      126.46     12.13 o 
   5   4  10       27.61       13.79      8.32 o 
   6   4  10       50.27       56.72      9.92 o 
   7   4  10      201.63      220.80     10.51 o 
   8   4  10       24.42        9.75      5.50 o 
   9   4  10       31.81       28.62      5.84 o 
  10   4  10        5.58        6.97      7.74 o 
  11   4  10        1.43        7.35     10.61 o 
  -2   5  10        1.71        0.00      7.12 o 
  -1   5  10       16.11       13.01      6.83 o 
   0   5  10       12.35       12.29      5.10 o 
   1   5  10       68.88       64.98      5.41 o 
   2   5  10        4.56        2.05      5.26 o 
   3   5  10       13.91       13.32      5.79 o 
   4   5  10       19.09       32.30     10.84 o 
   5   5  10        5.83        5.25      8.76 o 
   6   5  10      169.84      178.98     13.62 o 
   7   5  10       59.55       67.77      7.83 o 
   8   5  10       46.44       37.91      9.04 o 
   9   5  10        9.48       16.21      8.26 o 
  10   5  10        6.02        2.98      6.19 o 
  11   5  10        2.56       16.02     13.78 o 
  -1   6  10        5.56        0.80      7.88 o 
   0   6  10        1.73        5.94      7.03 o 
   1   6  10        1.59        4.46      5.48 o 
   2   6  10        8.62       12.20      5.35 o 
   3   6  10       11.21       11.08      5.46 o 
   4   6  10        0.67        2.78      6.46 o 
   5   6  10        5.62        3.70      7.21 o 
   6   6  10       93.41       88.94     12.16 o 
   7   6  10        3.15        6.22      7.08 o 
   8   6  10        0.81        0.00      8.79 o 
   9   6  10       42.45       23.05      9.24 o 
  10   6  10       17.99       32.76      9.33 o 
   0   7  10        3.30        0.00      7.50 o 
   1   7  10        1.30        0.00      7.02 o 
   2   7  10       41.52       51.23      6.99 o 
   3   7  10        2.25        0.75      5.91 o 
   4   7  10       38.19       44.85      7.66 o 
   5   7  10        3.88        1.39      7.42 o 
   6   7  10        6.34        5.36      7.47 o 
   7   7  10        9.21       18.36      9.88 o 
   8   7  10       10.78        2.63      7.31 o 
   9   7  10       18.30        5.21     10.12 o 
  10   7  10        9.79       10.65      9.95 o 
   1   8  10        4.25        0.00      7.98 o 
   2   8  10       12.79       16.68      5.91 o 
   3   8  10        0.36        1.89      6.15 o 
   4   8  10       53.02       54.19      8.32 o 
   5   8  10        4.49        4.26      8.35 o 
   6   8  10        1.82        4.69      8.10 o 
   7   8  10       80.68       79.78     10.30 o 
   8   8  10       13.36        5.73      8.19 o 
   9   8  10       58.04       49.80     10.96 o 
   2   9  10       57.25       63.29      8.96 o 
   3   9  10        2.88       10.11      6.39 o 
   4   9  10       28.41       28.99      6.93 o 
   5   9  10        6.79        8.61      7.20 o 
   6   9  10       51.83       64.72     10.21 o 
   7   9  10       66.95       79.90     10.96 o 
   8   9  10        0.13        0.77      7.56 o 
   5  10  10       53.79       44.82      7.94 o 
   6  10  10       49.48       62.16      8.57 o 
  -2  -8  11        9.42        3.32     13.61 o 
  -1  -8  11        3.40       10.81     14.43 o 
   0  -8  11        1.78        0.00      8.42 o 
   1  -8  11        1.37        3.64      5.51 o 
   2  -8  11      105.67       96.99      8.19 o 
   3  -8  11        3.55       14.14      6.47 o 
  -2  -7  11        0.21        1.56     11.74 o 
  -1  -7  11        2.42        5.51      7.53 o 
   0  -7  11        0.00        0.03      5.86 o 
   1  -7  11       10.00       13.57      4.99 o 
   2  -7  11       67.61       52.33      6.29 o 
   3  -7  11      202.98      182.57     11.19 o 
   4  -7  11        6.02       13.53      7.13 o 
   5  -7  11        0.00        0.00      7.37 o 
  -4  -6  11       20.32       26.07     11.49 o 
  -3  -6  11      103.53       91.49     12.47 o 
  -2  -6  11      147.14      126.63     19.29 o 
  -1  -6  11        4.78        5.39      6.07 o 
   0  -6  11       15.22       13.81      4.92 o 
   1  -6  11        1.12        0.05      5.08 o 
   2  -6  11        1.92        3.14      5.83 o 
   3  -6  11       17.50       11.79      5.51 o 
   4  -6  11        0.00        3.51      6.01 o 
   5  -6  11        0.92        0.59      6.68 o 
   6  -6  11        1.45        7.20      6.92 o 
  -4  -5  11        0.02        5.68      8.68 o 
  -3  -5  11      126.80      138.53     10.77 o 
  -2  -5  11       14.81       20.53      6.53 o 
  -1  -5  11       21.37       21.06      4.25 o 
   0  -5  11        1.41        0.00      4.96 o 
   1  -5  11       14.10       13.75      4.68 o 
   2  -5  11       10.43        3.14      6.51 o 
   3  -5  11       15.15       12.90      7.65 o 
   4  -5  11        0.19        2.13      6.87 o 
   5  -5  11        2.69       16.12      8.26 o 
   6  -5  11       12.44       16.82      7.93 o 
   7  -5  11        1.79        9.26      8.55 o 
  -4  -4  11        8.00        0.00      6.46 o 
  -3  -4  11       71.35       70.71      7.26 o 
  -2  -4  11       52.85       62.84      9.29 o 
  -1  -4  11        7.97        2.79      4.53 o 
   0  -4  11       27.25       24.82      3.77 o 
   1  -4  11      180.23      194.77      9.00 o 
   2  -4  11        7.85        8.16      3.31 o 
   3  -4  11        9.51        8.77      6.42 o 
   4  -4  11        2.06        2.94      6.43 o 
   5  -4  11        9.34        9.15      7.55 o 
   6  -4  11        0.06        4.48      8.35 o 
   7  -4  11        0.66        2.75      7.42 o 
   8  -4  11        0.03        5.66      8.90 o 
  -4  -3  11        0.39        0.00      8.06 o 
  -3  -3  11        0.18        0.00      5.42 o 
  -2  -3  11       22.18       22.78      4.82 o 
  -1  -3  11      155.31      146.10      8.76 o 
   0  -3  11       26.59       28.35      5.47 o 
   1  -3  11       76.86       79.63      5.33 o 
   2  -3  11        0.83        2.01      3.53 o 
   3  -3  11       94.19       92.06      6.38 o 
   4  -3  11       15.51       19.84      5.74 o 
   5  -3  11        3.78        1.35      6.50 o 
   6  -3  11        2.17        0.00      6.78 o 
   7  -3  11        0.04        2.08      7.96 o 
   8  -3  11        0.41        9.47      8.23 o 
   9  -3  11        5.88        7.56      9.16 o 
  -4  -2  11        1.94        0.19      6.72 o 
  -3  -2  11       23.71       24.42      5.52 o 
  -2  -2  11       10.54        6.14      5.38 o 
  -1  -2  11       11.20       10.22      4.37 o 
   0  -2  11        2.76        3.69      4.29 o 
   1  -2  11       28.97       24.80      5.29 o 
   2  -2  11       63.67       68.34      4.99 o 
   3  -2  11        1.59        1.75      3.52 o 
   4  -2  11       11.59       10.98      3.66 o 
   5  -2  11      249.37      226.95     12.02 o 
   6  -2  11       43.48       35.12      7.03 o 
   7  -2  11       35.06       38.69     11.22 o 
   8  -2  11        6.24        1.84      8.35 o 
   9  -2  11       44.63       45.86     11.90 o 
  -4  -1  11       29.24       36.48      7.13 o 
  -3  -1  11       55.00       65.24      7.32 o 
  -2  -1  11        0.24        0.00      5.65 o 
  -1  -1  11       11.35        8.93      4.72 o 
   0  -1  11       17.78       25.28      5.57 o 
   1  -1  11        0.01        0.00      5.15 o 
   2  -1  11        3.43        5.80      4.78 o 
   3  -1  11        2.81        0.00      3.22 o 
   4  -1  11       16.65       23.13      4.05 o 
   5  -1  11       33.42       33.94      4.70 o 
   6  -1  11       25.78       29.39      5.90 o 
   7  -1  11        1.33        5.78      5.17 o 
   8  -1  11        7.88        8.63      6.02 o 
   9  -1  11      103.49      134.16     15.10 o 
  10  -1  11        3.85        7.86     11.24 o 
  -4   0  11        3.95        3.46      7.41 o 
  -3   0  11        6.79        8.81      6.57 o 
  -2   0  11       28.09       19.71      6.10 o 
  -1   0  11        1.11        3.48      5.39 o 
   0   0  11       34.46       29.17      6.11 o 
   1   0  11       12.06        4.95      5.90 o 
   2   0  11       64.78       60.95      7.16 o 
   3   0  11       29.74       25.71      8.77 o 
   4   0  11      306.69      306.60     10.34 o 
   5   0  11       34.48       39.96      4.08 o 
   6   0  11       60.08       68.18      7.66 o 
   7   0  11       11.48       11.72      5.20 o 
   8   0  11      108.58      135.80      9.51 o 
   9   0  11       65.37       77.45     10.68 o 
  10   0  11       36.34       18.10     10.53 o 
  -4   1  11       16.67       24.20      7.34 o 
  -3   1  11        0.98        3.21      6.93 o 
  -2   1  11       44.02       43.32      6.82 o 
  -1   1  11      185.59      215.91     19.99 o 
   0   1  11       35.56       16.42      5.79 o 
   1   1  11        0.88        3.40      6.01 o 
   2   1  11       20.33       30.53      6.74 o 
   3   1  11       76.17       88.39      9.12 o 
   4   1  11      101.01      123.72     10.31 o 
   5   1  11      108.65      103.22      5.91 o 
   6   1  11        1.84        0.00      4.52 o 
   7   1  11        0.10        2.82      4.88 o 
   8   1  11        4.48        7.88      5.52 o 
   9   1  11       24.55       33.97      8.31 o 
  10   1  11       20.65       16.54     10.18 o 
  -3   2  11       89.33      105.22     11.00 o 
  -2   2  11        0.00        0.00      6.50 o 
  -1   2  11       91.66       98.82      9.05 o 
   0   2  11        4.95        6.77      6.01 o 
   1   2  11      154.10      161.51     10.42 o 
   2   2  11      425.88      460.10     18.40 o 
   3   2  11       44.46       47.90      8.78 o 
   4   2  11      104.13       98.58     15.36 o 
   5   2  11       37.65       37.02      8.12 o 
   6   2  11        0.35        2.24      3.86 o 
   7   2  11       77.84       80.08      8.55 o 
   8   2  11       13.12       13.78      5.56 o 
   9   2  11      198.60      209.27     14.43 o 
  10   2  11       29.89       26.32      8.29 o 
  -3   3  11        6.98        8.70      7.93 o 
  -2   3  11        4.10        3.97      7.08 o 
  -1   3  11        6.31        1.50      6.10 o 
   0   3  11       11.31       16.90      6.39 o 
   1   3  11       30.95       28.59      7.36 o 
   2   3  11       21.08       21.54      7.19 o 
   3   3  11       13.78       22.70     11.00 o 
   4   3  11      100.75      117.09     12.01 o 
   5   3  11       10.87        5.49      8.12 o 
   6   3  11        0.03        0.00      6.64 o 
   7   3  11       71.05       65.05      6.18 o 
   8   3  11        9.24       12.75      6.14 o 
   9   3  11       29.31       27.62      7.80 o 
  10   3  11       31.41       26.88      9.68 o 
  -2   4  11        0.18        0.00      7.71 o 
  -1   4  11       35.17       30.44      7.16 o 
   0   4  11        0.04        1.43      6.58 o 
   1   4  11       84.46       80.61      8.83 o 
   2   4  11       23.86       29.89      8.33 o 
   3   4  11       68.68       66.64      9.80 o 
   4   4  11      550.97      574.96     21.63 o 
   5   4  11       27.07       31.29      7.94 o 
   6   4  11        0.24        4.56      8.10 o 
   7   4  11       66.13       81.55      9.67 o 
   8   4  11       35.44       25.27      7.44 o 
   9   4  11       31.36       13.32      7.55 o 
  10   4  11       18.33       21.09      8.47 o 
  -1   5  11        8.80        2.27      7.47 o 
   0   5  11       20.22       14.43      6.87 o 
   1   5  11        0.50        4.32      6.37 o 
   2   5  11      141.41      161.99     11.55 o 
   3   5  11      281.88      283.40     17.01 o 
   4   5  11       66.31       62.68     10.07 o 
   5   5  11      134.44      128.51     10.84 o 
   6   5  11       82.10       68.80     10.98 o 
   7   5  11      124.31      122.19     10.84 o 
   8   5  11       46.48       37.14      7.63 o 
   9   5  11        0.12        0.00      8.73 o 
  10   5  11       29.43       37.22     15.80 o 
   0   6  11       16.90       27.53      7.65 o 
   1   6  11        3.89        8.60      7.25 o 
   2   6  11        9.88        9.57      5.96 o 
   3   6  11       81.61      101.80      8.63 o 
   4   6  11        8.12        8.04      6.60 o 
   5   6  11        0.65        5.08      8.33 o 
   6   6  11       17.09        2.55      9.05 o 
   7   6  11       16.83       14.81      9.49 o 
   8   6  11        3.44        4.75      9.20 o 
   9   6  11        0.04        0.00      9.64 o 
  10   6  11       39.10       47.11     12.33 o 
   1   7  11        1.60        5.76      7.53 o 
   2   7  11       24.47       34.55      8.02 o 
   3   7  11       24.67       21.57      6.36 o 
   4   7  11       35.95       51.89      7.80 o 
   5   7  11       71.22       64.99      8.45 o 
   6   7  11       37.19       42.86     10.50 o 
   7   7  11      132.43      159.20     14.74 o 
   8   7  11       13.00       10.14      8.30 o 
   9   7  11       35.01       39.91      8.73 o 
   2   8  11       18.56       14.86      7.87 o 
   3   8  11       25.38       30.55      8.09 o 
   4   8  11        1.86        9.41      6.19 o 
   5   8  11       13.58        6.71      8.74 o 
   6   8  11       34.24       41.63      8.93 o 
   7   8  11       18.00       14.53      9.01 o 
   8   8  11        9.80       18.10      8.79 o 
   9   8  11        3.03        0.93      8.73 o 
   4   9  11        2.52        5.44      7.13 o 
   5   9  11        0.21        3.28      7.54 o 
   6   9  11        4.34        5.17      9.54 o 
   7   9  11        1.00        0.00      9.50 o 
   1  -8  12       23.60       22.19      7.53 o 
   0  -7  12        7.91        4.17      7.23 o 
   1  -7  12        0.91        0.00      5.86 o 
   2  -7  12        4.78        0.30      5.42 o 
   3  -7  12        4.42       12.89      5.68 o 
   4  -7  12       37.40       37.72      7.87 o 
   0  -6  12        0.61        0.00      9.84 o 
   1  -6  12       26.69       30.42      5.54 o 
   2  -6  12        0.73        4.09      5.59 o 
   3  -6  12        9.70        3.53      6.13 o 
   4  -6  12       11.04       15.30      6.41 o 
   5  -6  12        0.13        0.60      8.22 o 
  -3  -5  12       81.76       65.84     11.63 o 
  -2  -5  12       13.66       12.96     10.66 o 
  -1  -5  12        1.30        0.00      8.73 o 
   0  -5  12        1.15        5.35      7.41 o 
   1  -5  12       23.96       13.26      4.96 o 
   2  -5  12      202.05      202.21     12.80 o 
   3  -5  12        2.88        2.13      6.93 o 
   4  -5  12       10.22       10.20      7.34 o 
   5  -5  12        6.44        9.68      7.95 o 
   6  -5  12        0.05        0.00      7.95 o 
   7  -5  12        0.05        0.87      9.33 o 
  -3  -4  12       69.14       56.54     10.70 o 
  -2  -4  12        6.47        6.94      8.16 o 
  -1  -4  12       45.02       42.02      7.44 o 
   0  -4  12        0.07        3.30      7.82 o 
   1  -4  12        6.31        3.36      6.49 o 
   2  -4  12        4.48        8.72      6.09 o 
   3  -4  12       12.71        9.16      7.21 o 
   4  -4  12        0.94       16.47      7.18 o 
   5  -4  12        8.21        7.19      7.71 o 
   6  -4  12        0.12        8.74      8.02 o 
   7  -4  12        2.72        7.28      9.41 o 
  -3  -3  12       12.13       15.40      6.46 o 
  -2  -3  12       10.74        6.25      5.90 o 
  -1  -3  12       59.47       60.32      6.67 o 
   0  -3  12       25.39       21.58      6.34 o 
   1  -3  12        6.89        2.33      5.30 o 
   2  -3  12        3.95        0.00      5.25 o 
   3  -3  12        8.40       12.28      4.98 o 
   4  -3  12        0.21        1.79     11.09 o 
   5  -3  12        4.90        5.11      6.62 o 
   6  -3  12       30.41       33.30      7.95 o 
   7  -3  12        8.00        8.75      7.85 o 
   8  -3  12        1.23       11.52      9.52 o 
  -3  -2  12        0.04        0.00      6.65 o 
  -2  -2  12       10.90        9.72      5.85 o 
  -1  -2  12        3.02        1.68      5.41 o 
   0  -2  12       26.95       28.44      5.68 o 
   1  -2  12       51.58       58.58      6.74 o 
   2  -2  12        0.67        0.00      5.49 o 
   3  -2  12        2.64        0.00      5.06 o 
   4  -2  12        5.31        4.81      3.98 o 
   5  -2  12      118.69      109.71     10.01 o 
   6  -2  12        6.48        6.03      6.78 o 
   7  -2  12       23.88       15.39      7.60 o 
   8  -2  12        0.13        0.00      7.59 o 
   9  -2  12        0.90        1.26      8.32 o 
  -3  -1  12        1.62        0.00      6.76 o 
  -2  -1  12       13.68        8.97      6.13 o 
  -1  -1  12        3.37        5.85      5.79 o 
   0  -1  12       58.61       51.09      6.46 o 
   1  -1  12        3.17        7.76      7.40 o 
   2  -1  12       37.67       50.97      6.73 o 
   3  -1  12       18.80        9.95      5.57 o 
   4  -1  12        9.57        9.39      5.88 o 
   5  -1  12       98.99      126.65      9.04 o 
   6  -1  12       30.15       18.23      8.26 o 
   7  -1  12        3.39        3.49      7.06 o 
   8  -1  12        8.13       12.45      6.14 o 
   9  -1  12       70.02       55.08     10.48 o 
  -3   0  12        2.10        0.66      7.18 o 
  -2   0  12       16.98       15.04      8.47 o 
  -1   0  12       25.69       22.98      6.54 o 
   0   0  12      108.04      115.42      9.35 o 
   1   0  12       25.61       28.20      6.67 o 
   2   0  12       53.23       67.15      8.57 o 
   3   0  12        1.57        0.00      6.22 o 
   4   0  12       84.70       87.40      7.23 o 
   5   0  12        0.11        0.00      6.22 o 
   6   0  12        8.37       11.58      6.61 o 
   7   0  12        0.71        0.00      7.72 o 
   8   0  12        2.07        0.00      8.35 o 
   9   0  12        0.05        0.00      8.34 o 
  -3   1  12       12.85       13.62      7.97 o 
  -2   1  12        0.33        7.51      6.73 o 
  -1   1  12       13.35        9.65      6.32 o 
   0   1  12       44.16       58.66      8.05 o 
   1   1  12        1.21        0.00      6.05 o 
   2   1  12       78.46       79.49      9.18 o 
   3   1  12        0.59        3.67      7.14 o 
   4   1  12       19.34       20.20     10.03 o 
   5   1  12        0.88        5.34      6.29 o 
   6   1  12        8.12       13.00      6.62 o 
   7   1  12       32.24       33.85      7.91 o 
   8   1  12       11.31        7.80      8.45 o 
   9   1  12      134.76      139.58     10.47 o 
  10   1  12       45.03       45.54      9.94 o 
  -2   2  12        4.86        4.74      7.39 o 
  -1   2  12       44.15       39.87      7.52 o 
   0   2  12        0.15        0.00      5.97 o 
   1   2  12        0.80        0.00      5.69 o 
   2   2  12       21.74       16.38      7.58 o 
   3   2  12     1307.64     1363.41     31.10 o 
   4   2  12      786.38      877.02     26.59 o 
   5   2  12        7.39       15.35      7.85 o 
   6   2  12       10.12       13.21      6.89 o 
   7   2  12       12.17       16.84      7.09 o 
   8   2  12       50.47       55.37     10.00 o 
   9   2  12        4.17        8.48      8.91 o 
  10   2  12        5.68        6.76     11.74 o 
  -2   3  12        0.04        0.00      7.63 o 
  -1   3  12       12.68       16.50      7.02 o 
   0   3  12       34.45       54.68      7.90 o 
   1   3  12       17.06        9.47      6.66 o 
   2   3  12      172.91      176.36     13.44 o 
   3   3  12       92.28       80.56     10.19 o 
   4   3  12       10.85        8.74      8.87 o 
   5   3  12       76.08       77.74      9.12 o 
   6   3  12        0.19        4.43      7.55 o 
   7   3  12       79.85      101.80     11.72 o 
   8   3  12        0.44        0.00      8.54 o 
   9   3  12        7.28        8.31      8.76 o 
  10   3  12        0.90       15.40     11.84 o 
  -1   4  12        1.76        2.25      7.32 o 
   0   4  12       34.52       34.86      7.57 o 
   1   4  12        1.19        0.17      7.92 o 
   2   4  12        4.68        0.00      7.02 o 
   3   4  12       18.75       19.14      8.95 o 
   4   4  12        0.42        5.82      8.62 o 
   5   4  12        1.58        7.32     10.61 o 
   6   4  12        0.28        3.21      8.54 o 
   7   4  12       14.10       15.87     10.48 o 
   8   4  12       28.22       39.16     11.68 o 
   9   4  12       14.01       18.07      9.28 o 
  10   4  12        7.09       12.49     12.28 o 
   0   5  12       40.95       56.55     11.88 o 
   1   5  12        2.13        3.80      7.16 o 
   2   5  12        0.11        0.00     10.45 o 
   3   5  12        0.01        8.34      7.30 o 
   4   5  12        2.02        5.80      8.81 o 
   5   5  12       12.69       14.21      9.77 o 
   6   5  12       20.91       32.96      9.80 o 
   7   5  12        3.02        0.00      7.85 o 
   8   5  12      169.52      165.75     13.79 o 
   9   5  12        3.05        0.00     12.40 o 
  10   5  12       36.70       45.93     20.32 o 
   1   6  12        1.76        2.72      7.98 o 
   2   6  12        3.62        4.51      7.77 o 
   3   6  12        1.78        0.00      7.87 o 
   4   6  12       13.32       32.60      9.35 o 
   5   6  12       35.79       42.19     10.75 o 
   6   6  12       15.97       30.58      9.60 o 
   7   6  12        0.24        2.33     10.07 o 
   8   6  12       79.71       75.49     10.47 o 
   9   6  12        2.42        6.21      9.35 o 
   2   7  12       15.72       16.73      7.98 o 
   3   7  12       82.90       98.86     11.99 o 
   4   7  12        0.78        0.00      8.02 o 
   5   7  12      145.35      138.87     12.90 o 
   6   7  12       12.12        6.26     10.66 o 
   7   7  12       14.81        3.54     10.48 o 
   8   7  12        4.17        6.97      8.93 o 
   9   7  12        2.80        0.00     10.33 o 
   4   8  12       10.27       19.19      7.56 o 
   5   8  12        4.37        4.55      7.04 o 
   6   8  12        8.44        9.07     11.65 o 
   7   8  12        6.35       15.31     11.03 o 
   0  -6  13        1.19        5.92     11.72 o 
   1  -6  13        7.65        0.00      8.04 o 
   2  -6  13       87.87       78.85     10.49 o 
   3  -6  13        9.10       14.61      7.07 o 
   4  -6  13        2.18       11.03      6.51 o 
  -1  -5  13        2.22        0.00     11.89 o 
   0  -5  13       47.08       46.02      8.20 o 
   1  -5  13       47.17       42.89     10.88 o 
   2  -5  13        2.18        3.54     10.72 o 
   3  -5  13        8.24       18.79     11.20 o 
   4  -5  13        0.01        0.00      7.98 o 
   5  -5  13        0.55        0.00      8.38 o 
   6  -5  13        4.11        6.24      9.55 o 
  -2  -4  13        8.32        6.38     11.29 o 
  -1  -4  13        2.81        6.89     12.02 o 
   0  -4  13        5.03        0.00      9.41 o 
   1  -4  13       11.27        0.00     15.20 o 
   2  -4  13       51.21       55.83     11.69 o 
   3  -4  13        3.32        0.00     10.74 o 
   4  -4  13        5.78       14.85     11.39 o 
   5  -4  13       76.65       74.57      9.06 o 
   6  -4  13       31.78       37.00      8.59 o 
   7  -4  13        0.05        1.00      8.81 o 
  -2  -3  13        0.09        0.00      6.56 o 
  -1  -3  13        2.55        3.01      6.19 o 
   0  -3  13        9.23        0.00      6.68 o 
   1  -3  13        2.82        5.34      6.48 o 
   2  -3  13       44.50       40.72     12.04 o 
   3  -3  13       23.27       21.82     11.28 o 
   4  -3  13        1.54        8.49      8.34 o 
   5  -3  13       59.29       44.46     28.92 o 
   6  -3  13        4.54        3.32      7.70 o 
   7  -3  13       18.02       19.14     10.82 o 
  -2  -2  13       13.72       11.71      6.41 o 
  -1  -2  13        4.56        7.05      5.99 o 
   0  -2  13       15.62       10.13      5.83 o 
   1  -2  13       10.70       14.57      7.17 o 
   2  -2  13       12.06       36.21      9.00 o 
   3  -2  13       87.08       85.75      8.02 o 
   4  -2  13        0.01        0.00      8.49 o 
   5  -2  13       40.35       16.31     11.89 o 
   6  -2  13       33.47       31.20      6.84 o 
   7  -2  13        8.17       10.71      8.10 o 
   8  -2  13        1.05        5.90      8.43 o 
  -2  -1  13       18.51       35.29      7.32 o 
  -1  -1  13       54.30       48.68      7.36 o 
   0  -1  13       76.75       76.89      8.26 o 
   1  -1  13        2.86        0.00      6.34 o 
   2  -1  13        0.76        5.13      5.68 o 
   3  -1  13        4.06        0.00      6.90 o 
   4  -1  13       30.06       31.00      7.15 o 
   5  -1  13      114.49      118.29     12.49 o 
   6  -1  13        0.02        0.00     12.15 o 
   7  -1  13       10.06        8.72      6.90 o 
   8  -1  13       26.67       34.69     13.16 o 
   9  -1  13       44.06       56.78     27.30 o 
  -2   0  13       28.27       40.08      7.63 o 
  -1   0  13        1.01        0.00      6.59 o 
   0   0  13        3.98        3.24      6.57 o 
   1   0  13        0.50        0.00      6.09 o 
   2   0  13        2.41        2.92      6.21 o 
   3   0  13        6.55        9.42      7.08 o 
   4   0  13       49.29       44.59      8.96 o 
   5   0  13       20.72       27.16     10.23 o 
   6   0  13       18.95       23.29      6.63 o 
   7   0  13        0.31        5.57     11.75 o 
   8   0  13       26.39       54.00     12.78 o 
   9   0  13        0.09        5.11     17.07 o 
  -1   1  13        2.20        4.35      7.17 o 
   0   1  13       26.75       30.13      7.58 o 
   1   1  13        1.75        0.00      6.30 o 
   2   1  13        1.71        5.50      6.88 o 
   3   1  13      104.27      112.19     10.73 o 
   4   1  13        2.42        3.78      7.64 o 
   5   1  13       32.85       41.13      9.59 o 
   6   1  13        1.19        0.01      6.95 o 
   7   1  13        1.57        0.00      8.33 o 
   8   1  13        2.94        2.62      8.46 o 
   9   1  13        2.35        0.00     12.85 o 
  -1   2  13       33.34       55.85      8.26 o 
   0   2  13       22.41       19.30      7.01 o 
   1   2  13       49.01       65.50      8.31 o 
   2   2  13       88.39       76.92     12.44 o 
   3   2  13       90.32       97.48     12.91 o 
   4   2  13      259.25      262.72     20.22 o 
   5   2  13       45.08       35.39      9.50 o 
   6   2  13       21.37       22.97      9.77 o 
   7   2  13        2.66        3.69      8.36 o 
   8   2  13       32.61       24.65      9.22 o 
   9   2  13        5.33       11.47     10.09 o 
   0   3  13        4.41        5.14      7.45 o 
   1   3  13       22.95       15.82      7.02 o 
   2   3  13       10.64        5.27      7.32 o 
   3   3  13       11.23        7.34      8.75 o 
   4   3  13       85.78       82.40     11.61 o 
   5   3  13        0.60        0.00      8.90 o 
   6   3  13        0.35        9.44      9.57 o 
   7   3  13       29.27       18.92      9.37 o 
   8   3  13      116.62      138.60     13.82 o 
   9   3  13        2.85        0.00      9.79 o 
   0   4  13        0.41        0.00      7.97 o 
   1   4  13        0.00        0.00      7.19 o 
   2   4  13        5.65        9.08      7.57 o 
   3   4  13       15.39       18.26      9.16 o 
   4   4  13        0.66        6.82      8.51 o 
   5   4  13       11.75       14.12     13.52 o 
   6   4  13       20.39       23.99      9.10 o 
   7   4  13      113.53       97.92     13.37 o 
   8   4  13        0.02        0.00     11.83 o 
   9   4  13        0.36        3.11     12.39 o 
   1   5  13       14.30       17.52      8.10 o 
   2   5  13        4.51        3.88      8.07 o 
   3   5  13       25.12       27.80      9.94 o 
   4   5  13       97.16      119.29     12.74 o 
   5   5  13        6.59        9.46      9.89 o 
   6   5  13        9.49       10.70      9.32 o 
   7   5  13        9.64        3.25      8.68 o 
   8   5  13       33.61       29.79      9.85 o 
   9   5  13        0.83        0.00     13.57 o 
   2   6  13        9.01       10.22      8.70 o 
   3   6  13        7.74       11.29      7.98 o 
   4   6  13        6.83       16.95      8.27 o 
   5   6  13        4.78        9.79      9.73 o 
   6   6  13        4.10        1.68     10.38 o 
   7   6  13        1.06        2.88     10.00 o 
   8   6  13        3.32        2.04      9.06 o 
   4   7  13        0.19        0.00      8.57 o 
   5   7  13        8.03        0.00     12.54 o 
   6   7  13       23.91       55.74     11.72 o 
   7   7  13        2.77        4.95     11.24 o 
   1  -5  14        3.58        2.31     12.68 o 
   2  -5  14       21.26       19.33     12.03 o 
   3  -5  14        0.30        0.00     14.66 o 
   4  -5  14        0.24        6.25     11.73 o 
   0  -4  14        5.85        0.00     10.76 o 
   1  -4  14        1.35        9.12     16.90 o 
   2  -4  14        0.04        0.00     15.54 o 
   3  -4  14        0.01        2.00     14.60 o 
   4  -4  14        0.67        0.00     11.99 o 
   5  -4  14       14.84       26.53     13.10 o 
   0  -3  14        0.63        0.00      8.47 o 
   1  -3  14        0.92        0.00     18.07 o 
   2  -3  14        0.36        0.00     17.74 o 
   3  -3  14        1.68       11.18     10.97 o 
   4  -3  14        0.49        0.00     12.17 o 
   5  -3  14        0.01        0.00     12.67 o 
   6  -3  14        4.03        5.52     12.92 o 
  -1  -2  14        8.31       14.66      7.16 o 
   0  -2  14        8.75        3.09      7.64 o 
   1  -2  14        0.67        3.12      8.44 o 
   2  -2  14        1.72        5.78      7.19 o 
   3  -2  14        0.03        0.00     11.08 o 
   4  -2  14        2.54        0.00      8.78 o 
   5  -2  14        0.75        2.46     11.89 o 
   6  -2  14        2.03        5.58     11.98 o 
   7  -2  14       12.74       32.42     13.09 o 
  -1  -1  14       16.04       15.20      7.32 o 
   0  -1  14       41.31       38.74      8.24 o 
   1  -1  14        1.99        2.20      7.33 o 
   2  -1  14        5.13       11.93      7.97 o 
   3  -1  14       17.56       20.10      7.60 o 
   4  -1  14       24.20       22.19      7.81 o 
   5  -1  14       43.55       42.03     10.33 o 
   6  -1  14        7.02        9.87     12.85 o 
   7  -1  14        1.19        4.10     11.94 o 
   8  -1  14       10.18       11.75     13.01 o 
   0   0  14       51.41       52.06      8.05 o 
   1   0  14       25.25       19.65      6.48 o 
   2   0  14        0.04        1.22      6.80 o 
   3   0  14        2.21        0.19      8.86 o 
   4   0  14      331.40      386.73     18.73 o 
   5   0  14      134.10      131.27     12.62 o 
   6   0  14        3.82        6.40      9.47 o 
   7   0  14        0.60        1.53     12.37 o 
   8   0  14       13.05       15.01     13.64 o 
   0   1  14        1.91        0.18      7.38 o 
   1   1  14       29.24       26.95      7.54 o 
   2   1  14        6.83       15.46      7.85 o 
   3   1  14      198.76      182.71     15.89 o 
   4   1  14       67.46       78.93     15.94 o 
   5   1  14       13.19        8.45      8.45 o 
   6   1  14        0.70        0.00      9.10 o 
   7   1  14        0.01        0.00      8.90 o 
   8   1  14        4.64        0.00     14.01 o 
   0   2  14       31.00       23.90      7.97 o 
   1   2  14        0.39        0.00      7.58 o 
   2   2  14        0.36        0.00      7.35 o 
   3   2  14       24.58       28.91     11.20 o 
   4   2  14       33.89       38.84      9.66 o 
   5   2  14       19.78       34.43     13.17 o 
   6   2  14       60.76       56.85     13.88 o 
   7   2  14        9.66        7.29      9.38 o 
   8   2  14       21.87       17.98     10.79 o 
   1   3  14        1.66       10.91      7.71 o 
   2   3  14       20.95       21.52      7.98 o 
   3   3  14        0.01        0.00      9.47 o 
   4   3  14      100.69      142.76     13.63 o 
   5   3  14        2.52        0.46      9.38 o 
   6   3  14       32.73       43.36     12.14 o 
   7   3  14        0.57        3.71      9.90 o 
   8   3  14       42.68       35.18     14.59 o 
   2   4  14        1.17        0.00      8.44 o 
   3   4  14        4.23        3.94      7.86 o 
   4   4  14       39.56       63.12     10.27 o 
   5   4  14        0.48        2.29      9.14 o 
   6   4  14        6.82       18.77     11.61 o 
   7   4  14        0.03        8.04     11.10 o 
   8   4  14        3.54       10.62     10.46 o 
   3   5  14       12.86       24.27      9.09 o 
   4   5  14        1.94        8.62      9.52 o 
   5   5  14        4.34        0.00     10.10 o 
   6   5  14        0.53        0.00      9.82 o 
   7   5  14       14.45        8.95     10.93 o 
   8   5  14        0.04        6.59     10.90 o 
   5   6  14        1.06        8.25     11.01 o 
   6   6  14        5.64        0.00     10.95 o 
   2  -3  15        0.50        4.72     18.71 o 
   3  -3  15        0.17       12.71     17.78 o 
   4  -3  15       18.50        7.18     13.21 o 
   1  -2  15       10.98        8.99     16.85 o 
   2  -2  15       13.51        0.00     13.37 o 
   3  -2  15        6.36       25.30     18.99 o 
   4  -2  15        0.05        0.00     15.60 o 
   5  -2  15        0.37        0.00     15.54 o 
   6  -2  15        2.66        0.00     12.74 o 
   1  -1  15        0.97        0.00      8.37 o 
   2  -1  15        0.06        0.00      9.79 o 
   3  -1  15        4.28        0.00     13.04 o 
   4  -1  15        7.22       14.38     14.01 o 
   5  -1  15        6.16       13.43     14.43 o 
   6  -1  15        0.11        3.94     14.03 o 
   1   0  15        0.00        0.00      9.28 o 
   2   0  15        0.12        0.00     10.10 o 
   3   0  15      116.60       96.26     13.86 o 
   4   0  15      426.14      467.02     28.51 o 
   5   0  15       83.61       76.16     16.28 o 
   6   0  15        1.18        0.00     14.00 o 
   7   0  15        5.70        6.18     17.32 o 
   2   1  15        4.17        0.00      8.98 o 
   3   1  15       12.02       19.11     14.46 o 
   4   1  15       22.26       27.17     23.42 o 
   5   1  15       17.43       15.58      9.49 o 
   6   1  15       10.32       14.60      9.85 o 
   7   1  15        1.73       12.12     19.66 o 
   2   2  15        1.36        2.12      8.26 o 
   3   2  15       20.27       16.38      9.30 o 
   4   2  15        0.20        0.00     11.59 o 
   5   2  15        1.41        6.11     11.14 o 
   6   2  15        5.40       10.42      9.81 o 
   7   2  15       12.66        7.03     10.54 o 
   3   3  15        2.80        0.00      8.58 o 
   4   3  15        0.40        8.31     12.08 o 
   5   3  15        5.96        7.20     11.45 o 
   6   3  15        0.58        0.00     10.36 o 
   7   3  15        4.90       11.22     10.30 o 
   5   4  15        0.32        0.00      9.69 o 
   6   4  15        0.12        0.00     12.24 o 
                                                 
